# Supplementary material for: Tetra­kis(6-methyl-2,2′-bipyridine)-1κ2 N,N′;2κ2 N,N′;3κ2 N,N′;4κ2 N,N′-tetra-μ-nitrato-1:2κ2 O:O′;2:3κ3 O:O′,O′′;2:3κ3 O,O′:O′′;3:4κ2 O:O′-tetra­nitrato-1κ4 O,O′;4κ2 O,O′-tetra­lead(II)
Source: Acta Crystallogr Sect E Struct Rep Online. 2009 Sep 5;65(Pt 10):m1169–70. doi: 10.1107/S160053680903459X (PMC2970246; doi:10.1107/S160053680903459X)
Supplement: Supplementary file 1 [file e-65-m1169-sup1.cif]

##############################################################################
###                                                                        ###
###        Electronic paper (Acta Crystallographica Section E)             ###
###                                                                        ###
##############################################################################
#                                                                            #
# This CIF contains the data in a paper accepted for publication in Acta     #
# Crystallographica Section E. It conforms to the requirements of Notes      #
# for Authors for Section E, and has been peer reviewed under the auspices   #
# of the IUCr Commission on Journals.                                        #
#                                                                            #
# Full details of the Crystallographic Information File format               #
# are given in the paper "The Crystallographic Information File (CIF):       #
# a New Standard Archive File for Crystallography" by S. R. Hall, F. H.      #
# Allen and I. D. Brown [Acta Cryst. (1991), A47, 655-685].                  #
#                                                                            #
# The current version of the core CIF dictionary is obtainable from          #
# ftp://ftp.iucr.org/pub/cif_core.dic. The current version number is 2.4.    #
#                                                                            #
# Software is freely available for graphical display of the structure(s) in  #
# this CIF.  For information consult the CIF home page http://www.iucr.org/  #
# cif/home.html                                                              #
#                                                                            #
# This file may be used for bona fide research purposes within the           #
# scientific community so long as proper attribution is given to the journal # 
# article from which it was obtained.                                        #
#                                                                            #
##############################################################################
                                             
data_I
_audit_creation_method     SHELXL-97
_chemical_name_systematic
;
Tetrakis(6-methyl-2,2'-bipyridine)-1\k^2^<i>N</i>,<i>N</i>';
2\k^2^<i>N</i>,<i>N</i>';3\k^2^<i>N</i>,<i>N</i>';4\k^2^<i>N</i>,<i>N</i>'-
tetra-\m-nitrato-1:2\k^2^<i>O</i>:<i>O</i>';2:3\k^3^<i>O</i>:
<i>O</i>',<i>O</i>'';2:3\k^3^<i>O</i>,<i>O</i>':<i>O</i>'';
3:4\k^2^<i>O</i>:<i>O</i>'-tetranitrato-
1\k^4^<i>O</i>,<i>O</i>';4\k^2^<i>O</i>,<i>O</i>'-tetralead(II)
;
_chemical_name_common     ?
_chemical_formula_moiety     'C22 H20 N8 O12 Pb2'
_chemical_formula_sum     'C22 H20 N8 O12 Pb2'
_chemical_formula_iupac     '[Pb4 (N O3)8 (C11 H10 N2)4]'
_chemical_formula_weight     1002.84
_chemical_melting_point     ?
_symmetry_cell_setting     Triclinic
_symmetry_space_group_name_H-M     'P -1'
_symmetry_space_group_name_Hall     '-P 1'
loop_
    _symmetry_equiv_pos_as_xyz
    'x, y, z'
    '-x, -y, -z'
_cell_length_a     11.093(2)
_cell_length_b     11.266(2)
_cell_length_c     12.642(3)
_cell_angle_alpha     109.25(3)
_cell_angle_beta     95.43(3)
_cell_angle_gamma     105.62(3)
_cell_volume     1407.0(7)
_cell_formula_units_Z     2
_cell_measurement_reflns_used     1311
_cell_measurement_theta_min     1.74
_cell_measurement_theta_max     29.24
_cell_measurement_temperature     298(2)
_exptl_crystal_description     Block
_exptl_crystal_colour     Colorless
_exptl_crystal_size_max     0.40
_exptl_crystal_size_mid     0.30
_exptl_crystal_size_min     0.25
_exptl_crystal_density_diffrn     2.367
_exptl_crystal_density_meas     ?
_exptl_crystal_density_method     'not measured'
_exptl_crystal_F_000     936
_exptl_absorpt_coefficient_mu     12.027
_exptl_absorpt_correction_type     Numerical
_exptl_absorpt_process_details
;
shape of crystal determined optically (program? reference?)
;
_exptl_absorpt_correction_T_min     0.021
_exptl_absorpt_correction_T_max     0.052
_exptl_special_details
;
;
_diffrn_ambient_temperature     298(2)
_diffrn_radiation_type     MoK\a
_diffrn_radiation_wavelength     0.71073
_diffrn_radiation_source     'fine-focus sealed tube'
_diffrn_radiation_monochromator     graphite
_diffrn_measurement_device_type     'Bruker SMART CCD'
_diffrn_measurement_method     \w
_diffrn_detector_area_resol_mean     ?
_diffrn_reflns_number     16752
_diffrn_reflns_av_R_equivalents     0.0888
_diffrn_reflns_av_sigmaI/netI     0.0752
_diffrn_reflns_theta_min     1.74
_diffrn_reflns_theta_max     29.24
_diffrn_reflns_theta_full     29.24
_diffrn_measured_fraction_theta_max     0.987
_diffrn_measured_fraction_theta_full     0.987
_diffrn_reflns_limit_h_min     -15
_diffrn_reflns_limit_h_max     15
_diffrn_reflns_limit_k_min     -15
_diffrn_reflns_limit_k_max     14
_diffrn_reflns_limit_l_min     -17
_diffrn_reflns_limit_l_max     17
_diffrn_standards_number     0
_diffrn_standards_interval_count     ?
_diffrn_standards_interval_time     ?
_diffrn_standards_decay_%     ?
_refine_special_details
;
Refinement of <i>F</i>^2^ against ALL reflections. The weighted <i>R</i>-factor
<i>wR</i> and goodness of fit <i>S</i> are based on <i>F</i>^2^, conventional
<i>R</i>-factors <i>R</i> are based on <i>F</i>, with <i>F</i> set to zero for
negative <i>F</i>^2^. The threshold expression of <i>F</i>^2^ >
\s(<i>F</i>^2^) is used only for calculating <i>R</i>-factors(gt) <i>etc</i>.
and is not relevant to the choice of reflections for refinement.
<i>R</i>-factors based on <i>F</i>^2^ are statistically about twice as large
as those based on <i>F</i>, and <i>R</i>- factors based on ALL data will be
even larger.
;
_reflns_number_total     7561
_reflns_number_gt     6277
_reflns_threshold_expression     I>2\s(I)
_refine_ls_structure_factor_coef     Fsqd
_refine_ls_matrix_type     full
_refine_ls_R_factor_all     0.0607
_refine_ls_R_factor_gt     0.0488
_refine_ls_wR_factor_gt     0.1292
_refine_ls_wR_factor_ref     0.1368
_refine_ls_goodness_of_fit_ref     1.101
_refine_ls_restrained_S_all     1.101
_refine_ls_number_reflns     7561
_refine_ls_number_parameters     397
_refine_ls_number_restraints     0
_refine_ls_hydrogen_treatment     constr
_refine_ls_weighting_scheme     calc
_refine_ls_weighting_details
         'calc w=1/[\s^2^(Fo^2^)+(0.0636P)^2^+3.7094P] where P=(Fo^2^+2Fc^2^)/3'
_atom_sites_solution_hydrogens     geom
_atom_sites_solution_primary     direct
_atom_sites_solution_secondary     difmap
_refine_ls_shift/su_max     0.011
_refine_ls_shift/su_mean     0.000
_refine_diff_density_max     2.181
_refine_diff_density_min     -2.372
_refine_ls_extinction_method     none
_refine_ls_extinction_coef     ?
loop_
    _atom_type_symbol
    _atom_type_description
    _atom_type_scat_dispersion_real
    _atom_type_scat_dispersion_imag
    _atom_type_scat_source
    'C' 'C' 0.0033 0.0016
                         'International Tables Vol C Tables 4.2.6.8 and 6.1.1.4'
    'H' 'H' 0.0000 0.0000
                         'International Tables Vol C Tables 4.2.6.8 and 6.1.1.4'
    'N' 'N' 0.0061 0.0033
                         'International Tables Vol C Tables 4.2.6.8 and 6.1.1.4'
    'O' 'O' 0.0106 0.0060
                         'International Tables Vol C Tables 4.2.6.8 and 6.1.1.4'
    'Pb' 'Pb' -3.3944 10.1111
                         'International Tables Vol C Tables 4.2.6.8 and 6.1.1.4'
_computing_data_collection     'SMART (Bruker, 1998)'
_computing_cell_refinement     'SAINT (Bruker, 1998)'
_computing_data_reduction     'SAINT (Bruker, 1998)'
_computing_structure_solution     'SHELXTL (Sheldrick, 2008)'
_computing_structure_refinement     'SHELXTL (Sheldrick, 2008)'
_computing_molecular_graphics     'ORTEP-3 (Farrugia, 1997)'
_computing_publication_material     'WinGX (Farrugia, 1999)'
loop_
    _atom_site_type_symbol
    _atom_site_label
    _atom_site_fract_x
    _atom_site_fract_y
    _atom_site_fract_z
    _atom_site_U_iso_or_equiv
    _atom_site_adp_type
    _atom_site_calc_flag
    _atom_site_refinement_flags
    _atom_site_occupancy
    _atom_site_disorder_assembly
    _atom_site_disorder_group
    C C1 0.9335(12) 0.7297(9) 0.8235(9) 0.062(3) Uani d . 1 . .
    H H1A 0.9208 0.6913 0.7416 0.074 Uiso calc R 1 . .
    H H1B 1.0234 0.7629 0.8558 0.074 Uiso calc R 1 . .
    H H1C 0.8983 0.8013 0.8446 0.074 Uiso calc R 1 . .
    C C2 0.8691(9) 0.6277(9) 0.8670(7) 0.0478(18) Uani d . 1 . .
    C C3 0.7749(12) 0.6393(12) 0.9294(9) 0.066(3) Uani d . 1 . .
    H H3 0.7515 0.7159 0.9485 0.079 Uiso calc R 1 . .
    C C4 0.7160(12) 0.5403(12) 0.9634(10) 0.067(3) Uani d . 1 . .
    H H4 0.6503 0.5476 1.0032 0.080 Uiso calc R 1 . .
    C C5 0.7530(10) 0.4297(10) 0.9393(8) 0.053(2) Uani d . 1 . .
    H H5 0.7142 0.3619 0.9636 0.063 Uiso calc R 1 . .
    C C6 0.8491(8) 0.4204(8) 0.8785(7) 0.0412(15) Uani d . 1 . .
    C C7 0.8970(8) 0.3056(8) 0.8500(7) 0.0424(16) Uani d . 1 . .
    C C8 0.8691(9) 0.2158(9) 0.9059(9) 0.052(2) Uani d . 1 . .
    H H8 0.8187 0.2264 0.9609 0.063 Uiso calc R 1 . .
    C C9 0.9175(12) 0.1117(9) 0.8781(10) 0.062(3) Uani d . 1 . .
    H H9 0.8987 0.0501 0.9132 0.074 Uiso calc R 1 . .
    C C10 0.9918(11) 0.0992(10) 0.8002(10) 0.060(2) Uani d . 1 . .
    H H10 1.0288 0.0319 0.7834 0.072 Uiso calc R 1 . .
    C C11 1.0127(10) 0.1894(9) 0.7449(9) 0.053(2) Uani d . 1 . .
    H H11 1.0577 0.1762 0.6859 0.063 Uiso calc R 1 . .
    C C12 0.3946(11) 0.3441(9) 0.3475(10) 0.062(3) Uani d . 1 . .
    H H12A 0.3814 0.3192 0.2659 0.075 Uiso calc R 1 . .
    H H12B 0.4834 0.3913 0.3805 0.075 Uiso calc R 1 . .
    H H12C 0.3446 0.4000 0.3778 0.075 Uiso calc R 1 . .
    C C13 0.3544(9) 0.2208(9) 0.3761(8) 0.0505(19) Uani d . 1 . .
    C C14 0.2605(10) 0.2030(13) 0.4403(10) 0.068(3) Uani d . 1 . .
    H H14 0.2193 0.2660 0.4646 0.081 Uiso calc R 1 . .
    C C15 0.2295(11) 0.0929(14) 0.4671(10) 0.075(3) Uani d . 1 . .
    H H15 0.1664 0.0798 0.5094 0.091 Uiso calc R 1 . .
    C C16 0.2915(9) 0.0006(12) 0.4318(9) 0.062(3) Uani d . 1 . .
    H H16 0.2723 -0.0745 0.4507 0.074 Uiso calc R 1 . .
    C C17 0.3841(7) 0.0227(8) 0.3667(7) 0.0425(16) Uani d . 1 . .
    C C18 0.4550(8) -0.0716(8) 0.3243(7) 0.0442(17) Uani d . 1 . .
    C C19 0.4256(11) -0.1938(10) 0.3387(9) 0.063(3) Uani d . 1 . .
    H H19 0.3604 -0.2185 0.3759 0.076 Uiso calc R 1 . .
    C C20 0.4965(13) -0.2769(10) 0.2960(11) 0.072(3) Uani d . 1 . .
    H H20 0.4774 -0.3589 0.3036 0.087 Uiso calc R 1 . .
    C C21 0.5926(12) -0.2405(10) 0.2438(11) 0.067(3) Uani d . 1 . .
    H H21 0.6405 -0.2959 0.2160 0.081 Uiso calc R 1 . .
    C C22 0.6182(10) -0.1186(10) 0.2325(10) 0.059(2) Uani d . 1 . .
    H H22 0.6836 -0.0931 0.1956 0.071 Uiso calc R 1 . .
    N N1 0.9053(7) 0.5176(7) 0.8420(6) 0.0411(13) Uani d . 1 . .
    N N2 0.9713(8) 0.2921(7) 0.7728(6) 0.0477(16) Uani d . 1 . .
    N N3 1.2895(7) 0.5378(9) 0.7956(8) 0.057(2) Uani d . 1 . .
    N N4 0.9322(8) 0.2233(8) 0.4204(7) 0.0519(17) Uani d . 1 . .
    N N5 0.7285(7) 0.3733(8) 0.4898(6) 0.0469(15) Uani d . 1 . .
    N N6 0.4148(6) 0.1316(7) 0.3391(6) 0.0410(13) Uani d . 1 . .
    N N7 0.5523(7) -0.0368(7) 0.2727(6) 0.0443(14) Uani d . 1 . .
    N N8 0.3510(8) 0.0199(8) 0.0272(7) 0.0505(16) Uani d . 1 . .
    O O1 1.2315(7) 0.4180(7) 0.7307(8) 0.071(2) Uani d . 1 . .
    O O2 1.2252(7) 0.6164(7) 0.8206(7) 0.0591(16) Uani d . 1 . .
    O O3 1.4048(7) 0.5766(10) 0.8320(9) 0.083(3) Uani d . 1 . .
    O O4 0.9642(9) 0.3404(8) 0.4264(7) 0.068(2) Uani d . 1 . .
    O O5 0.9608(9) 0.2066(8) 0.5144(8) 0.076(2) Uani d . 1 . .
    O O6 0.8789(12) 0.1308(10) 0.3342(9) 0.110(4) Uani d . 1 . .
    O O7 0.7188(10) 0.4369(9) 0.4276(8) 0.082(3) Uani d . 1 . .
    O O8 0.7761(7) 0.4279(7) 0.5941(6) 0.0578(16) Uani d . 1 . .
    O O9 0.6873(7) 0.2468(7) 0.4469(6) 0.0612(17) Uani d . 1 . .
    O O10 0.3682(10) 0.1365(8) 0.0852(8) 0.077(3) Uani d . 1 . .
    O O11 0.4108(7) -0.0399(7) 0.0670(7) 0.0614(17) Uani d . 1 . .
    O O12 0.2747(8) -0.0373(8) -0.0665(7) 0.070(2) Uani d . 1 . .
    Pb Pb1 1.02005(3) 0.45241(3) 0.67017(2) 0.04043(9) Uani d . 1 . .
    Pb Pb2 0.58525(3) 0.16179(3) 0.22876(3) 0.04202(10) Uani d . 1 . .
loop_
    _atom_site_aniso_label
    _atom_site_aniso_U_11
    _atom_site_aniso_U_22
    _atom_site_aniso_U_33
    _atom_site_aniso_U_12
    _atom_site_aniso_U_13
    _atom_site_aniso_U_23
    C1 0.087(7) 0.044(5) 0.063(6) 0.030(5) 0.012(5) 0.024(4)
    C2 0.057(5) 0.046(4) 0.046(4) 0.030(4) 0.008(4) 0.014(3)
    C3 0.086(8) 0.074(7) 0.052(5) 0.049(6) 0.018(5) 0.021(5)
    C4 0.076(7) 0.081(7) 0.065(6) 0.048(6) 0.041(5) 0.028(5)
    C5 0.057(5) 0.064(5) 0.048(4) 0.022(4) 0.017(4) 0.029(4)
    C6 0.045(4) 0.048(4) 0.038(3) 0.021(3) 0.009(3) 0.020(3)
    C7 0.047(4) 0.040(4) 0.042(4) 0.012(3) 0.011(3) 0.019(3)
    C8 0.053(5) 0.050(5) 0.067(5) 0.016(4) 0.021(4) 0.036(4)
    C9 0.079(7) 0.043(4) 0.073(6) 0.019(5) 0.020(5) 0.032(5)
    C10 0.070(6) 0.043(4) 0.075(6) 0.026(4) 0.017(5) 0.026(4)
    C11 0.059(5) 0.048(5) 0.061(5) 0.028(4) 0.020(4) 0.022(4)
    C12 0.068(6) 0.045(5) 0.078(7) 0.035(4) 0.015(5) 0.013(4)
    C13 0.048(5) 0.050(5) 0.049(4) 0.019(4) 0.008(4) 0.010(4)
    C14 0.052(5) 0.086(8) 0.067(6) 0.031(5) 0.027(5) 0.019(6)
    C15 0.056(6) 0.112(10) 0.064(6) 0.025(6) 0.036(5) 0.035(6)
    C16 0.044(5) 0.080(7) 0.064(6) 0.009(5) 0.018(4) 0.038(5)
    C17 0.034(3) 0.048(4) 0.044(4) 0.007(3) 0.008(3) 0.021(3)
    C18 0.040(4) 0.039(4) 0.048(4) 0.003(3) 0.004(3) 0.019(3)
    C19 0.070(6) 0.053(5) 0.066(6) 0.002(5) 0.007(5) 0.037(5)
    C20 0.093(8) 0.044(5) 0.082(7) 0.019(5) -0.008(6) 0.036(5)
    C21 0.083(8) 0.050(5) 0.080(7) 0.039(5) 0.005(6) 0.027(5)
    C22 0.053(5) 0.052(5) 0.075(6) 0.026(4) 0.006(5) 0.022(5)
    N1 0.046(4) 0.040(3) 0.043(3) 0.022(3) 0.010(3) 0.016(3)
    N2 0.060(4) 0.043(4) 0.045(4) 0.020(3) 0.015(3) 0.018(3)
    N3 0.038(4) 0.064(5) 0.081(6) 0.012(3) 0.004(4) 0.047(5)
    N4 0.057(4) 0.054(4) 0.055(4) 0.019(3) 0.021(3) 0.017(3)
    N5 0.038(3) 0.056(4) 0.049(4) 0.020(3) 0.007(3) 0.019(3)
    N6 0.035(3) 0.041(3) 0.045(3) 0.012(3) 0.006(3) 0.014(3)
    N7 0.052(4) 0.036(3) 0.047(4) 0.017(3) 0.011(3) 0.016(3)
    N8 0.051(4) 0.053(4) 0.050(4) 0.018(3) 0.015(3) 0.020(3)
    O1 0.054(4) 0.053(4) 0.118(7) 0.021(3) 0.016(4) 0.045(4)
    O2 0.054(4) 0.053(4) 0.076(5) 0.024(3) 0.017(3) 0.025(3)
    O3 0.043(4) 0.096(6) 0.111(7) 0.012(4) 0.003(4) 0.053(6)
    O4 0.088(6) 0.058(4) 0.062(4) 0.015(4) 0.019(4) 0.032(3)
    O5 0.086(6) 0.066(5) 0.091(6) 0.027(4) 0.019(5) 0.047(4)
    O6 0.121(9) 0.070(6) 0.086(7) 0.011(6) 0.025(6) -0.023(5)
    O7 0.104(7) 0.089(6) 0.081(6) 0.051(5) 0.020(5) 0.051(5)
    O8 0.052(4) 0.065(4) 0.046(3) 0.019(3) 0.011(3) 0.007(3)
    O9 0.056(4) 0.063(4) 0.058(4) 0.011(3) 0.009(3) 0.022(3)
    O10 0.089(7) 0.059(5) 0.078(5) 0.040(5) -0.004(5) 0.023(4)
    O11 0.057(4) 0.062(4) 0.075(5) 0.025(3) 0.009(3) 0.033(4)
    O12 0.062(4) 0.078(5) 0.059(4) 0.015(4) -0.002(3) 0.021(4)
    Pb1 0.04429(17) 0.04041(16) 0.04192(15) 0.01671(12) 0.01061(11) 0.01886(12)
    Pb2 0.04585(17) 0.03412(15) 0.04792(17) 0.01031(11) 0.01553(12) 0.01783(12)
_geom_special_details
;
All e.s.d.'s (except the e.s.d. in the dihedral angle between two l.s. planes)
are estimated using the full covariance matrix. The cell e.s.d.'s are taken
into account individually in the estimation of e.s.d.'s in distances, angles
and torsion angles; correlations between e.s.d.'s in cell parameters are only
used when they are defined by crystal symmetry. An approximate (isotropic)
treatment of cell e.s.d.'s is used for estimating e.s.d.'s involving l.s.
planes.
;
loop_
    _geom_bond_atom_site_label_1
    _geom_bond_atom_site_label_2
    _geom_bond_site_symmetry_1
    _geom_bond_site_symmetry_2
    _geom_bond_distance
    _geom_bond_publ_flag
    Pb1 O1 . . 2.566(8) yes
    Pb1 O2 . . 2.609(8) yes
    Pb1 O4 . . 2.851(8) yes
    Pb1 O5 . . 2.675(9) yes
    Pb1 O8 . . 2.693(8) yes
    Pb1 N1 . . 2.618(8) yes
    Pb1 N2 . . 2.528(8) yes
    Pb2 O9 . . 2.624(7) yes
    Pb2 O10 . . 2.763(11) yes
    Pb2 O11 . . 2.629(8) yes
    Pb2 N6 . . 2.470(7) yes
    Pb2 N7 . . 2.422(8) yes
    Pb2 O12 . 2_655 2.910(9) yes
    O1 N3 . . 1.269(13) no
    O2 N3 . . 1.261(12) no
    O3 N3 . . 1.222(12) no
    O4 N4 . . 1.245(13) no
    O5 N4 . . 1.287(13) no
    O6 N4 . . 1.192(14) no
    O7 N5 . . 1.241(13) no
    O8 N5 . . 1.247(10) no
    O9 N5 . . 1.275(12) no
    O10 N8 . . 1.226(13) no
    O11 N8 . . 1.244(12) no
    O12 N8 . . 1.244(12) no
    N1 C2 . . 1.354(13) no
    N1 C6 . . 1.349(12) no
    N2 C7 . . 1.333(12) no
    N2 C11 . . 1.312(14) no
    N6 C13 . . 1.338(13) no
    N6 C17 . . 1.350(12) no
    N7 C18 . . 1.348(12) no
    N7 C22 . . 1.329(14) no
    C1 C2 . . 1.477(15) no
    C2 C3 . . 1.376(16) no
    C3 C4 . . 1.354(19) no
    C4 C5 . . 1.365(18) no
    C5 C6 . . 1.379(14) no
    C6 C7 . . 1.478(13) no
    C7 C8 . . 1.401(14) no
    C8 C9 . . 1.375(16) no
    C9 C10 . . 1.339(18) no
    C10 C11 . . 1.396(16) no
    C12 C13 . . 1.512(15) no
    C13 C14 . . 1.392(16) no
    C14 C15 . . 1.36(2) no
    C15 C16 . . 1.375(18) no
    C16 C17 . . 1.397(14) no
    C17 C18 . . 1.480(13) no
    C18 C19 . . 1.403(15) no
    C19 C20 . . 1.389(18) no
    C20 C21 . . 1.348(19) no
    C21 C22 . . 1.384(17) no
    C1 H1A . . 0.9600 no
    C1 H1B . . 0.9600 no
    C1 H1C . . 0.9600 no
    C3 H3 . . 0.9300 no
    C4 H4 . . 0.9300 no
    C5 H5 . . 0.9300 no
    C8 H8 . . 0.9300 no
    C9 H9 . . 0.9300 no
    C10 H10 . . 0.9300 no
    C11 H11 . . 0.9300 no
    C12 H12A . . 0.9600 no
    C12 H12B . . 0.9600 no
    C12 H12C . . 0.9600 no
    C14 H14 . . 0.9300 no
    C15 H15 . . 0.9300 no
    C16 H16 . . 0.9300 no
    C19 H19 . . 0.9300 no
    C20 H20 . . 0.9300 no
    C21 H21 . . 0.9300 no
    C22 H22 . . 0.9300 no
loop_
    _geom_angle_atom_site_label_1
    _geom_angle_atom_site_label_2
    _geom_angle_atom_site_label_3
    _geom_angle_site_symmetry_1
    _geom_angle_site_symmetry_2
    _geom_angle_site_symmetry_3
    _geom_angle
    _geom_angle_publ_flag
    O1 Pb1 O2 . . . 49.6(3) n
    O1 Pb1 O4 . . . 105.4(3) n
    O1 Pb1 O5 . . . 84.7(3) n
    O1 Pb1 O8 . . . 166.8(3) n
    O1 Pb1 N1 . . . 111.9(3) n
    O1 Pb1 N2 . . . 73.1(3) n
    O2 Pb1 O4 . . . 133.0(3) n
    O2 Pb1 O5 . . . 134.1(3) n
    O2 Pb1 O8 . . . 141.9(2) n
    O2 Pb1 N1 . . . 83.7(2) n
    O2 Pb1 N2 . . . 94.9(3) n
    O4 Pb1 O5 . . . 45.5(3) n
    O4 Pb1 O8 . . . 71.0(3) n
    O4 Pb1 N1 . . . 140.2(3) n
    O4 Pb1 N2 . . . 116.8(3) n
    O5 Pb1 O8 . . . 84.0(3) n
    O5 Pb1 N1 . . . 124.2(3) n
    O5 Pb1 N2 . . . 72.2(3) n
    O8 Pb1 N1 . . . 69.5(2) n
    O8 Pb1 N2 . . . 96.9(3) n
    N1 Pb1 N2 . . . 63.9(3) n
    O9 Pb2 O10 . . . 141.1(3) n
    O9 Pb2 O11 . . . 141.2(3) n
    O9 Pb2 N6 . . . 70.3(2) n
    O9 Pb2 N7 . . . 75.0(2) n
    O9 Pb2 O12 . . 2_655 117.1(2) n
    O10 Pb2 O11 . . . 46.0(3) n
    O10 Pb2 N6 . . . 75.8(3) n
    O10 Pb2 N7 . . . 109.1(3) n
    O10 Pb2 O12 . . 2_655 101.8(3) n
    O11 Pb2 N6 . . . 81.6(2) n
    O11 Pb2 N7 . . . 69.7(3) n
    O11 Pb2 O12 . . 2_655 74.6(3) n
    N6 Pb2 N7 . . . 67.5(3) n
    O12 Pb2 N6 2_655 . . 147.3(3) n
    O12 Pb2 N7 2_655 . . 83.3(3) n
    Pb1 O1 N3 . . . 96.4(6) no
    Pb1 O2 N3 . . . 94.6(6) no
    Pb1 O4 N4 . . . 94.8(6) no
    Pb1 O4 Pb1 . . 2_766 110.9(3) no
    Pb1 O4 N4 2_766 . . 153.4(7) no
    Pb1 O5 N4 . . . 102.2(6) no
    Pb1 O8 N5 . . . 120.0(6) no
    Pb2 O9 N5 . . . 110.7(5) no
    Pb2 O10 N8 . . . 94.1(7) no
    Pb2 O11 N8 . . . 100.3(6) no
    Pb2 O12 N8 2_655 . . 106.0(7) no
    Pb1 N1 C2 . . . 119.9(6) no
    Pb1 N1 C6 . . . 116.9(6) no
    C2 N1 C6 . . . 119.9(8) no
    Pb1 N2 C7 . . . 120.8(6) no
    Pb1 N2 C11 . . . 119.8(7) no
    C7 N2 C11 . . . 119.2(9) no
    O1 N3 O2 . . . 118.2(8) no
    O1 N3 O3 . . . 121.0(10) no
    O2 N3 O3 . . . 120.7(10) no
    O4 N4 O5 . . . 115.7(9) no
    O4 N4 O6 . . . 123.4(10) no
    O5 N4 O6 . . . 120.9(10) no
    O7 N5 O8 . . . 122.7(9) no
    O7 N5 O9 . . . 119.5(8) no
    O8 N5 O9 . . . 117.8(8) no
    Pb2 N6 C13 . . . 122.8(6) no
    Pb2 N6 C17 . . . 118.7(5) no
    C13 N6 C17 . . . 118.4(8) no
    Pb2 N7 C18 . . . 118.9(6) no
    Pb2 N7 C22 . . . 119.8(7) no
    C18 N7 C22 . . . 120.7(9) no
    O10 N8 O11 . . . 117.3(9) no
    O10 N8 O12 . . . 121.4(10) no
    O11 N8 O12 . . . 121.3(9) no
    N1 C2 C1 . . . 117.2(9) no
    N1 C2 C3 . . . 119.6(10) no
    C1 C2 C3 . . . 123.3(10) no
    C2 C3 C4 . . . 120.6(12) no
    C3 C4 C5 . . . 120.0(12) no
    C4 C5 C6 . . . 118.8(11) no
    N1 C6 C5 . . . 121.1(9) no
    N1 C6 C7 . . . 116.2(8) no
    C5 C6 C7 . . . 122.7(9) no
    N2 C7 C6 . . . 118.4(8) no
    N2 C7 C8 . . . 120.7(9) no
    C6 C7 C8 . . . 120.8(8) no
    C7 C8 C9 . . . 118.9(10) no
    C8 C9 C10 . . . 119.8(10) no
    C9 C10 C11 . . . 118.6(11) no
    N2 C11 C10 . . . 122.6(10) no
    N6 C13 C12 . . . 117.1(9) no
    N6 C13 C14 . . . 121.8(10) no
    C12 C13 C14 . . . 121.1(10) no
    C13 C14 C15 . . . 119.5(12) no
    C14 C15 C16 . . . 120.0(12) no
    C15 C16 C17 . . . 118.2(12) no
    N6 C17 C16 . . . 122.1(9) no
    N6 C17 C18 . . . 115.9(7) no
    C16 C17 C18 . . . 122.0(9) no
    N7 C18 C17 . . . 118.5(8) no
    N7 C18 C19 . . . 119.6(9) no
    C17 C18 C19 . . . 121.9(9) no
    C18 C19 C20 . . . 118.3(11) no
    C19 C20 C21 . . . 121.0(11) no
    C20 C21 C22 . . . 118.3(12) no
    N7 C22 C21 . . . 122.0(11) no
    C2 C1 H1A . . . 110.00 no
    C2 C1 H1B . . . 110.00 no
    C2 C1 H1C . . . 110.00 no
    H1A C1 H1B . . . 109.00 no
    H1A C1 H1C . . . 109.00 no
    H1B C1 H1C . . . 109.00 no
    C2 C3 H3 . . . 120.00 no
    C4 C3 H3 . . . 120.00 no
    C3 C4 H4 . . . 120.00 no
    C5 C4 H4 . . . 120.00 no
    C4 C5 H5 . . . 121.00 no
    C6 C5 H5 . . . 121.00 no
    C7 C8 H8 . . . 121.00 no
    C9 C8 H8 . . . 121.00 no
    C8 C9 H9 . . . 120.00 no
    C10 C9 H9 . . . 120.00 no
    C9 C10 H10 . . . 121.00 no
    C11 C10 H10 . . . 121.00 no
    N2 C11 H11 . . . 119.00 no
    C10 C11 H11 . . . 119.00 no
    C13 C12 H12A . . . 109.00 no
    C13 C12 H12B . . . 109.00 no
    C13 C12 H12C . . . 110.00 no
    H12A C12 H12B . . . 109.00 no
    H12A C12 H12C . . . 109.00 no
    H12B C12 H12C . . . 109.00 no
    C13 C14 H14 . . . 120.00 no
    C15 C14 H14 . . . 120.00 no
    C14 C15 H15 . . . 120.00 no
    C16 C15 H15 . . . 120.00 no
    C15 C16 H16 . . . 121.00 no
    C17 C16 H16 . . . 121.00 no
    C18 C19 H19 . . . 121.00 no
    C20 C19 H19 . . . 121.00 no
    C19 C20 H20 . . . 119.00 no
    C21 C20 H20 . . . 119.00 no
    C20 C21 H21 . . . 121.00 no
    C22 C21 H21 . . . 121.00 no
    N7 C22 H22 . . . 119.00 no
    C21 C22 H22 . . . 119.00 no
loop_
    _geom_torsion_atom_site_label_1
    _geom_torsion_atom_site_label_2
    _geom_torsion_atom_site_label_3
    _geom_torsion_atom_site_label_4
    _geom_torsion_site_symmetry_1
    _geom_torsion_site_symmetry_2
    _geom_torsion_site_symmetry_3
    _geom_torsion_site_symmetry_4
    _geom_torsion
    _geom_torsion_publ_flag
    O2 Pb1 O1 N3 . . . . -6.2(6) no
    O4 Pb1 O1 N3 . . . . 127.9(6) no
    O5 Pb1 O1 N3 . . . . 168.9(7) no
    N1 Pb1 O1 N3 . . . . -66.3(7) no
    N2 Pb1 O1 N3 . . . . -118.2(7) no
    O4 Pb1 O1 N3 2_766 . . . 54.0(7) no
    O1 Pb1 O2 N3 . . . . 6.2(6) no
    O4 Pb1 O2 N3 . . . . -65.2(7) no
    O5 Pb1 O2 N3 . . . . -0.8(8) no
    O8 Pb1 O2 N3 . . . . 176.8(5) no
    N1 Pb1 O2 N3 . . . . 132.1(6) no
    N2 Pb1 O2 N3 . . . . 69.1(6) no
    O4 Pb1 O2 N3 2_766 . . . -122.8(6) no
    O1 Pb1 O4 N4 . . . . 73.9(7) no
    O2 Pb1 O4 N4 . . . . 122.3(6) no
    O5 Pb1 O4 N4 . . . . 7.7(6) no
    O8 Pb1 O4 N4 . . . . -92.9(7) no
    N1 Pb1 O4 N4 . . . . -85.2(8) no
    N2 Pb1 O4 N4 . . . . -4.7(8) no
    O4 Pb1 O4 N4 2_766 . . . -173.2(7) no
    O1 Pb1 O4 Pb1 . . . 2_766 -113.0(3) no
    O2 Pb1 O4 Pb1 . . . 2_766 -64.5(5) no
    O5 Pb1 O4 Pb1 . . . 2_766 -179.1(6) no
    O8 Pb1 O4 Pb1 . . . 2_766 80.3(3) no
    N1 Pb1 O4 Pb1 . . . 2_766 88.0(5) no
    N2 Pb1 O4 Pb1 . . . 2_766 168.5(3) no
    O4 Pb1 O4 Pb1 2_766 . . 2_766 0.0(3) no
    O1 Pb1 O4 Pb1 2_766 2_766 . . -97.2(4) no
    O2 Pb1 O4 Pb1 2_766 2_766 . . -138.7(4) no
    O4 Pb1 O4 Pb1 2_766 2_766 . . 0.0(3) no
    O5 Pb1 O4 Pb1 2_766 2_766 . . -0.7(5) no
    O8 Pb1 O4 Pb1 2_766 2_766 . . 75.2(3) no
    N1 Pb1 O4 Pb1 2_766 2_766 . . 138.6(3) no
    O1 Pb1 O4 N4 2_766 2_766 . . 67.4(18) no
    O2 Pb1 O4 N4 2_766 2_766 . . 26.0(17) no
    O4 Pb1 O4 N4 2_766 2_766 . . 164.7(18) no
    O5 Pb1 O4 N4 2_766 2_766 . . 164.0(17) no
    O8 Pb1 O4 N4 2_766 2_766 . . -120.2(17) no
    N1 Pb1 O4 N4 2_766 2_766 . . -56.7(18) no
    O1 Pb1 O5 N4 . . . . -125.3(7) no
    O2 Pb1 O5 N4 . . . . -120.0(7) no
    O4 Pb1 O5 N4 . . . . -7.6(6) no
    O8 Pb1 O5 N4 . . . . 61.6(7) no
    N1 Pb1 O5 N4 . . . . 121.8(6) no
    N2 Pb1 O5 N4 . . . . 160.8(8) no
    O4 Pb1 O5 N4 2_766 . . . -8.5(8) no
    O2 Pb1 O8 N5 . . . . 141.4(7) no
    O4 Pb1 O8 N5 . . . . 4.4(7) no
    O5 Pb1 O8 N5 . . . . -40.4(7) no
    N1 Pb1 O8 N5 . . . . -170.4(8) no
    N2 Pb1 O8 N5 . . . . -111.6(7) no
    O4 Pb1 O8 N5 2_766 . . . 77.1(7) no
    O8 Pb1 N1 C6 . . . . 92.2(6) no
    N2 Pb1 N1 C6 . . . . -16.8(6) no
    O4 Pb1 N1 C6 2_766 . . . 159.2(6) no
    O1 Pb1 N2 C7 . . . . 135.5(7) no
    O2 Pb1 N2 C7 . . . . 90.4(7) no
    O4 Pb1 N2 C7 . . . . -125.4(7) no
    O5 Pb1 N2 C7 . . . . -134.7(7) no
    O8 Pb1 N2 C7 . . . . -53.3(7) no
    N1 Pb1 N2 C7 . . . . 9.9(6) no
    O1 Pb1 N2 C11 . . . . -48.8(8) no
    O2 Pb1 N2 C11 . . . . -93.9(8) no
    O4 Pb1 N2 C11 . . . . 50.2(8) no
    O5 Pb1 N2 C11 . . . . 40.9(8) no
    O8 Pb1 N2 C11 . . . . 122.4(8) no
    N1 Pb1 N2 C11 . . . . -174.4(8) no
    O5 Pb1 N1 C6 . . . . 25.0(7) no
    O5 Pb1 N1 C2 . . . . -134.5(7) no
    O8 Pb1 N1 C2 . . . . -67.3(7) no
    N2 Pb1 N1 C2 . . . . -176.2(8) no
    O4 Pb1 N1 C2 2_766 . . . -0.2(7) no
    O1 Pb1 N1 C2 . . . . 126.8(7) no
    O2 Pb1 N1 C2 . . . . 85.1(7) no
    O4 Pb1 N1 C2 . . . . -75.0(8) no
    O4 Pb1 N1 C6 . . . . 84.5(7) no
    O1 Pb1 N1 C6 . . . . -73.7(7) no
    O2 Pb1 N1 C6 . . . . -115.4(6) no
    O10 Pb2 O12 N8 2_655 2_655 . . 11.7(7) no
    O11 Pb2 O12 N8 2_655 2_655 . . -25.8(7) no
    N6 Pb2 O12 N8 2_655 2_655 . . -70.4(8) no
    N7 Pb2 O12 N8 2_655 2_655 . . -96.6(7) no
    O9 Pb2 O12 N8 2_655 2_655 . . -165.9(6) no
    O10 Pb2 O9 N5 . . . . -74.9(7) no
    O11 Pb2 O9 N5 . . . . -151.9(6) no
    N6 Pb2 O9 N5 . . . . -105.8(6) no
    N7 Pb2 O9 N5 . . . . -176.8(7) no
    O12 Pb2 O9 N5 2_655 . . . 109.0(6) no
    O9 Pb2 O10 N8 . . . . -130.6(6) no
    O11 Pb2 O10 N8 . . . . -8.6(6) no
    N6 Pb2 O10 N8 . . . . -100.6(7) no
    N7 Pb2 O10 N8 . . . . -41.0(7) no
    O12 Pb2 O10 N8 2_655 . . . 45.9(7) no
    O9 Pb2 O11 N8 . . . . 130.3(6) no
    O10 Pb2 O11 N8 . . . . 8.6(6) no
    N6 Pb2 O11 N8 . . . . 87.0(6) no
    N7 Pb2 O11 N8 . . . . 156.0(7) no
    O12 Pb2 O11 N8 2_655 . . . -115.5(6) no
    O11 Pb2 N7 C22 . . . . 87.4(8) no
    N6 Pb2 N7 C22 . . . . 176.5(8) no
    O12 Pb2 N7 C22 2_655 . . . 11.4(8) no
    O12 Pb2 N6 C13 2_655 . . . -155.8(6) no
    O9 Pb2 N6 C17 . . . . -83.2(6) no
    O10 Pb2 N6 C17 . . . . 116.3(6) no
    O11 Pb2 N6 C17 . . . . 69.7(6) no
    N7 Pb2 N6 C17 . . . . -1.8(6) no
    O12 Pb2 N6 C17 2_655 . . . 26.5(8) no
    O9 Pb2 N7 C18 . . . . 80.0(6) no
    O10 Pb2 N7 C18 . . . . -59.4(7) no
    O11 Pb2 N7 C18 . . . . -83.6(6) no
    N6 Pb2 N7 C18 . . . . 5.5(6) no
    O12 Pb2 N7 C18 2_655 . . . -159.6(6) no
    O9 Pb2 N6 C13 . . . . 94.5(7) no
    O10 Pb2 N6 C13 . . . . -66.0(7) no
    O11 Pb2 N6 C13 . . . . -112.6(7) no
    N7 Pb2 N6 C13 . . . . 175.9(7) no
    O9 Pb2 N7 C22 . . . . -109.0(8) no
    O10 Pb2 N7 C22 . . . . 111.6(8) no
    Pb1 O1 N3 O3 . . . . -168.1(10) no
    Pb1 O1 N3 O2 . . . . 11.1(10) no
    Pb1 O2 N3 O1 . . . . -10.8(10) no
    Pb1 O2 N3 O3 . . . . 168.4(10) no
    Pb1 O4 N4 O5 2_766 . . . -178.4(13) no
    Pb1 O4 N4 O6 . . . . 167.5(11) no
    Pb1 O4 N4 O5 . . . . -12.8(10) no
    Pb1 O4 N4 O6 2_766 . . . 2(2) no
    Pb1 O5 N4 O4 . . . . 13.9(11) no
    Pb1 O5 N4 O6 . . . . -166.4(10) no
    Pb1 O8 N5 O9 . . . . 81.2(9) no
    Pb1 O8 N5 O7 . . . . -99.6(10) no
    Pb2 O9 N5 O8 . . . . 177.8(6) no
    Pb2 O9 N5 O7 . . . . -1.4(11) no
    Pb2 O10 N8 O11 . . . . 14.9(10) no
    Pb2 O10 N8 O12 . . . . -166.7(9) no
    Pb2 O11 N8 O10 . . . . -15.9(10) no
    Pb2 O11 N8 O12 . . . . 165.7(8) no
    Pb2 O12 N8 O10 2_655 . . . 129.4(9) no
    Pb2 O12 N8 O11 2_655 . . . -52.2(11) no
    Pb1 N1 C2 C1 . . . . -20.6(11) no
    C6 N1 C2 C1 . . . . -179.4(8) no
    Pb1 N1 C2 C3 . . . . 158.7(7) no
    C6 N1 C2 C3 . . . . -0.1(13) no
    C2 N1 C6 C5 . . . . 1.3(13) no
    Pb1 N1 C6 C7 . . . . 22.2(10) no
    C2 N1 C6 C7 . . . . -178.4(8) no
    Pb1 N1 C6 C5 . . . . -158.2(7) no
    C11 N2 C7 C6 . . . . -178.7(9) no
    Pb1 N2 C7 C8 . . . . 179.4(7) no
    C7 N2 C11 C10 . . . . -5.9(16) no
    Pb1 N2 C11 C10 . . . . 178.3(8) no
    Pb1 N2 C7 C6 . . . . -3.1(11) no
    C11 N2 C7 C8 . . . . 3.7(14) no
    Pb2 N6 C17 C16 . . . . 178.1(7) no
    C13 N6 C17 C16 . . . . 0.3(13) no
    Pb2 N6 C13 C14 . . . . -178.6(8) no
    Pb2 N6 C13 C12 . . . . 0.1(12) no
    C17 N6 C13 C12 . . . . 177.7(8) no
    Pb2 N6 C17 C18 . . . . -1.6(9) no
    C17 N6 C13 C14 . . . . -0.9(14) no
    C13 N6 C17 C18 . . . . -179.4(8) no
    Pb2 N7 C22 C21 . . . . -172.4(9) no
    Pb2 N7 C18 C19 . . . . 172.8(7) no
    Pb2 N7 C18 C17 . . . . -8.6(10) no
    C18 N7 C22 C21 . . . . -1.5(16) no
    C22 N7 C18 C17 . . . . -179.5(9) no
    C22 N7 C18 C19 . . . . 1.9(13) no
    C1 C2 C3 C4 . . . . 177.5(11) no
    N1 C2 C3 C4 . . . . -1.7(16) no
    C2 C3 C4 C5 . . . . 2.3(18) no
    C3 C4 C5 C6 . . . . -1.1(17) no
    C4 C5 C6 N1 . . . . -0.7(14) no
    C4 C5 C6 C7 . . . . 179.0(9) no
    N1 C6 C7 C8 . . . . 164.3(9) no
    N1 C6 C7 N2 . . . . -13.3(12) no
    C5 C6 C7 C8 . . . . -15.4(14) no
    C5 C6 C7 N2 . . . . 167.0(9) no
    C6 C7 C8 C9 . . . . -178.9(10) no
    N2 C7 C8 C9 . . . . -1.3(15) no
    C7 C8 C9 C10 . . . . 1.2(17) no
    C8 C9 C10 C11 . . . . -3.2(18) no
    C9 C10 C11 N2 . . . . 5.8(18) no
    C12 C13 C14 C15 . . . . -178.1(11) no
    N6 C13 C14 C15 . . . . 0.5(16) no
    C13 C14 C15 C16 . . . . 0.6(18) no
    C14 C15 C16 C17 . . . . -1.2(17) no
    C15 C16 C17 N6 . . . . 0.8(15) no
    C15 C16 C17 C18 . . . . -179.6(9) no
    C16 C17 C18 C19 . . . . 5.6(14) no
    N6 C17 C18 C19 . . . . -174.7(8) no
    C16 C17 C18 N7 . . . . -173.0(8) no
    N6 C17 C18 N7 . . . . 6.7(11) no
    C17 C18 C19 C20 . . . . 179.8(10) no
    N7 C18 C19 C20 . . . . -1.7(15) no
    C18 C19 C20 C21 . . . . 1.1(18) no
    C19 C20 C21 C22 . . . . -0.7(19) no
    C20 C21 C22 N7 . . . . 0.9(19) no
loop_
    _geom_hbond_atom_site_label_D
    _geom_hbond_atom_site_label_H
    _geom_hbond_atom_site_label_A
    _geom_hbond_site_symmetry_A
    _geom_hbond_distance_DH
    _geom_hbond_distance_HA
    _geom_hbond_distance_DA
    _geom_hbond_angle_DHA
    _geom_hbond_publ_flag
    C1 H1A O4 2_766 0.96 2.55 3.378(14) 144 yes
    C3 H3 O10 2_666 0.93 2.50 3.368(17) 155 yes
    C10 H10 O6 2_756 0.93 2.47 3.349(17) 157 yes
    C12 H12A O10 . 0.96 2.48 3.299(15) 143 yes
    C12 H12B O7 . 0.96 2.49 3.412(17) 160 yes
    C12 H12C O8 2_666 0.96 2.59 3.516(14) 162 yes
    C19 H19 O9 2_656 0.93 2.45 3.253(13) 145 yes
    C21 H21 O1 2_756 0.93 2.42 3.212(15) 143 yes
    C22 H22 O12 2_655 0.93 2.53 3.268(15) 137 yes
data_global
_journal_date_recd_electronic     2009-07-31
_journal_date_accepted     2009-08-28
_journal_name_full     'Acta Crystallographica, Section E'
_journal_year     2009
_journal_volume     65
_journal_issue     10
_journal_page_first     m1169
_journal_page_last     m1170
_journal_paper_category     QM
_journal_coeditor_code     HB5028
_publ_contact_author
;
  'Alizadeh, Robabeh'
   Damghan University of Basic Sciences
   School of Chemistry
   Damghan
   Iran
;
_publ_contact_author_email     'robabeh_alizadeh@yahoo.com'
_publ_contact_author_fax     '0098 0232 5235431'
_publ_contact_author_phone     '0098 0232 5533051-6'
_publ_section_title
;\
Tetrakis(6-methyl-2,2'-bipyridine)-1\k^2^<i>N</i>,<i>N</i>';2\k^2^<i>N</i>,\
<i>N</i>';3\k^2^<i>N</i>,<i>N</i>';4\k^2^<i>N</i>,<i>N</i>'-tetra-\m-\
nitrato-1:2\k^2^<i>O</i>:<i>O</i>';2:3\k^3^<i>O</i>:<i>O</i>',<i>O</i>'';2:\
3\k^3^<i>O</i>,<i>O</i>':<i>O</i>'';3:4\k^2^<i>O</i>:<i>O</i>'-tetranitrato-\
1\k^4^<i>O</i>,<i>O</i>';4\k^2^<i>O</i>,<i>O</i>'-tetralead(II)
;
loop_
    _publ_author_name
    _publ_author_address
    'Ahmadi, Roya'
;      Islamic Azad University
       Shahr-e-Rey Branch
       Tehran
       Iran
;
    'Kalateh, Khadijeh'
;      Islamic Azad University
       Shahr-e-Rey Branch
       Tehran
       Iran
;
    'Alizadeh, Robabeh'
;      Damghan University of Basic Sciences
       School of Chemistry
       Damghan
       Iran
;
    'Khoshtarkib, Zeinab'
;      Islamic Azad University
       Shahr-e-Rey Branch
       Tehran
       Iran
;
    'Amani, Vahid'
;      Islamic Azad University
       Shahr-e-Rey Branch
       Tehran
       Iran
;
