# Supplementary material for: Tetra­kis(6-methyl-2,2′-bipyridine)-1κ2 N,N′;2κ2 N,N′;3κ2 N,N′;4κ2 N,N′-tetra-μ-nitrato-1:2κ2 O:O′;2:3κ3 O:O′,O′′;2:3κ3 O,O′:O′′;3:4κ2 O:O′-tetra­nitrato-1κ4 O,O′;4κ2 O,O′-tetra­lead(II)
Source: Acta Crystallogr Sect E Struct Rep Online. 2009 Sep 5;65(Pt 10):m1169–70. doi: 10.1107/S160053680903459X (PMC2970246; doi:10.1107/S160053680903459X)
Supplement: Supplementary file 2 [file e-65-m1169-Isup2.hkl]

#
# h,k,l, Fc-squared, Fo-squared, sigma(Fo-squared) and status flag
#
data_I
_shelx_title ' KH391-3H IN P-1'
_shelx_refln_list_code          4
_shelx_F_calc_maximum      305.06
_exptl_crystal_F_000       936.00
_reflns_d_resolution_high  0.7275
 
loop_
 _symmetry_equiv_pos_as_xyz
 'x, y, z'
 '-x, -y, -z'
 
_cell_length_a    11.0931
_cell_length_b    11.2662
_cell_length_c    12.6423
_cell_angle_alpha 109.249
_cell_angle_beta   95.432
_cell_angle_gamma 105.616
 
_shelx_F_squared_multiplier     1.000
 
loop_
 _refln_index_h
 _refln_index_k
 _refln_index_l
 _refln_F_squared_calc
 _refln_F_squared_meas
 _refln_F_squared_sigma
 _refln_observed_status
   1   0   0      315.29      436.90     62.82 o
   2   0   0    34027.38    36621.08    227.28 o
   3   0   0    38169.80    42881.43    200.67 o
   4   0   0     2909.08     3183.23     61.93 o
   5   0   0    35375.22    35852.25    148.54 o
   6   0   0     5369.71     5966.52     70.24 o
   7   0   0    15023.76    16285.69    100.39 o
   8   0   0      499.15      501.53     84.27 o
   9   0   0      217.09      211.13     33.89 o
  10   0   0     1729.54     1911.30     39.96 o
  11   0   0      752.01      841.78     40.48 o
  12   0   0      662.59      658.57     37.82 o
  13   0   0      228.77      263.91     31.34 o
  14   0   0       18.39       40.52     32.50 o
 -14   1   0      575.52      519.16     45.44 o
 -13   1   0      144.99      174.12     30.19 o
 -12   1   0      593.19      693.85     47.12 o
 -11   1   0        9.28       34.82     28.99 o
 -10   1   0      524.64      595.26     34.30 o
  -9   1   0     1398.39     1277.36    750.88 o
  -8   1   0     9105.65     9656.86     94.31 o
  -7   1   0      947.67      989.66     49.27 o
  -6   1   0     5124.34     5430.90     75.59 o
  -5   1   0     4432.42     4564.81     75.62 o
  -4   1   0    12368.27    13989.15   1166.67 o
  -3   1   0    37590.10    37053.04    243.46 o
  -2   1   0     1151.89     1230.00    110.51 o
   0   1   0     3797.56     3666.33     89.39 o
   1   1   0    33023.66    10356.02    104.43 o
   5   1   0      653.61      560.34     33.36 o
   6   1   0    14584.84    10823.21   6981.19 o
   7   1   0     2022.98     1989.02    328.45 o
   8   1   0      115.92      161.25     32.29 o
   9   1   0     6212.88     7270.51    110.36 o
  10   1   0      301.03      325.97     34.06 o
  11   1   0     1079.89     1293.42     65.68 o
  12   1   0        0.35       39.18     35.50 o
  13   1   0        6.49       28.55     41.84 o
 -14   2   0        0.47       71.35     34.06 o
 -13   2   0      235.29      249.89     33.58 o
 -12   2   0      738.17      706.19     88.92 o
 -11   2   0      307.57      341.62     47.20 o
 -10   2   0     3017.01     2979.31    946.49 o
  -9   2   0     2206.09     2263.08    232.00 o
  -8   2   0     1088.91     1116.53    107.41 o
  -7   2   0      728.00      833.36    143.85 o
  -6   2   0     2937.94     3105.15    319.29 o
  -5   2   0     1635.00     1801.12    325.47 o
  -4   2   0    32997.97    34123.80   6968.92 o
  -3   2   0     7910.72     7700.58   1520.40 o
  -2   2   0     1810.74     2069.61    353.21 o
  -1   2   0     6466.13     7169.55    686.88 o
   0   2   0     4330.47     4105.76    136.31 o
   1   2   0    19858.41    18497.72    117.31 o
   2   2   0     1207.30     1121.69     38.25 o
   3   2   0    52861.86    55402.74    158.31 o
   4   2   0     3646.16     3914.95     54.79 o
   5   2   0     6794.18     6750.71     55.86 o
   6   2   0     7436.61     8024.54    329.02 o
   7   2   0      297.56      318.86     24.93 o
   8   2   0    10007.44    11373.50    102.81 o
   9   2   0       12.76       29.26     26.90 o
  10   2   0     2101.42     2389.60     80.05 o
  11   2   0      603.97      607.39     37.62 o
  12   2   0        4.77       42.98     40.77 o
  13   2   0      658.14      546.83     43.32 o
 -15   3   0       76.08       52.96     57.67 o
 -14   3   0      184.81      248.96     47.04 o
 -13   3   0     1335.29     1388.30    176.67 o
 -12   3   0      111.54      127.55     33.64 o
 -11   3   0     3947.44     4262.80    679.97 o
 -10   3   0        0.88       42.87     34.53 o
  -9   3   0     1439.26     1695.56    568.35 o
  -8   3   0     1307.83     1344.14    495.63 o
  -7   3   0     1042.47     1148.03    231.42 o
  -6   3   0    12232.16    13067.41   2534.96 o
  -5   3   0    13373.54    13498.07   2132.60 o
  -4   3   0     6368.44     6915.13   1375.22 o
  -3   3   0     1025.96     1223.30    208.04 o
  -2   3   0    11701.68    12888.02   1440.51 o
  -1   3   0      126.04      171.87     30.73 o
   0   3   0    44086.46    39864.03   1161.32 o
   1   3   0      724.45      678.96     34.43 o
   2   3   0    27179.35    24985.73    102.39 o
   3   3   0    11509.60    11703.48     75.17 o
   4   3   0     1406.62     1443.30     34.68 o
   5   3   0    17770.82    19460.09     89.62 o
   6   3   0        0.53      -22.42     42.88 o
   7   3   0    13855.93    14497.56    571.81 o
   8   3   0      261.13      276.45     26.27 o
   9   3   0     1414.29     1514.38     67.43 o
  10   3   0     2569.40     2914.88     44.54 o
  11   3   0        0.64       18.29     32.59 o
  12   3   0     1411.54     1414.64     60.25 o
  13   3   0        5.01       -7.50     58.78 o
 -15   4   0       75.54       90.33     56.74 o
 -14   4   0     1398.11     1457.78     64.76 o
 -13   4   0      103.50       70.51     50.36 o
 -12   4   0     3741.67     4055.88    519.51 o
 -11   4   0      481.87      435.50    165.34 o
 -10   4   0      580.64      657.75    177.62 o
  -9   4   0     8253.61     8738.67   2545.96 o
  -8   4   0       43.87       41.73     30.59 o
  -7   4   0    12209.38    13632.45   1767.81 o
  -6   4   0     1429.66     1510.20    181.13 o
  -5   4   0     7446.33     7785.34   1442.15 o
  -4   4   0     5461.76     5958.34   1048.84 o
  -3   4   0    13587.08    13985.80   1960.17 o
  -2   4   0     8180.40     8221.89   1016.25 o
  -1   4   0    24083.97    23770.12   1570.97 o
   0   4   0      831.34      786.11     33.26 o
   1   4   0     1298.75     1314.26     46.83 o
   2   4   0    14422.34    13492.48     77.14 o
   3   4   0       46.44      143.00     39.78 o
   4   4   0    24708.99    23607.65     87.73 o
   5   4   0      550.49      595.58     42.61 o
   6   4   0     8618.28     8598.65     58.37 o
   7   4   0     2342.88     2580.05     37.34 o
   8   4   0      101.58      144.44     25.75 o
   9   4   0     3998.69     4410.52     79.60 o
  10   4   0        4.04       -2.76     36.00 o
  11   4   0     1968.38     2055.29    109.71 o
  12   4   0       88.59      141.37     65.17 o
 -15   5   0      985.03      947.24     76.46 o
 -14   5   0      162.72      193.51     55.13 o
 -13   5   0     1105.60     1273.74     59.01 o
 -12   5   0     2099.06     2617.41     63.05 o
 -11   5   0       38.40       42.89     40.83 o
 -10   5   0     5455.36     6283.38   1371.07 o
  -9   5   0        7.48       40.41     26.70 o
  -8   5   0     7803.18     8847.04    976.56 o
  -7   5   0     2568.02     2650.61    278.38 o
  -6   5   0      646.43      600.23     96.48 o
  -5   5   0    18309.19    18653.01   3236.63 o
  -4   5   0     1066.90     1150.58    151.27 o
  -3   5   0    18718.33    17791.07   2053.32 o
  -2   5   0     4692.24     4893.89    402.59 o
  -1   5   0      331.69      328.25     27.13 o
   0   5   0     4183.50     3951.50    204.40 o
   1   5   0     8158.69     7262.96     55.55 o
   2   5   0      369.85      334.74     30.16 o
   3   5   0    12885.55    12071.90     64.87 o
   4   5   0       66.58       25.33     38.97 o
   5   5   0     1366.90     1488.07     47.46 o
   6   5   0     4757.42     5235.39     58.58 o
   7   5   0       36.58       27.29     31.17 o
   8   5   0     3761.30     4039.17    156.89 o
   9   5   0        7.43       43.06     34.52 o
  10   5   0     1410.94     1674.34     42.12 o
  11   5   0      342.58      374.86     33.36 o
 -15   6   0      128.05      101.29     55.14 o
 -14   6   0      236.18      210.57     55.71 o
 -13   6   0     1938.46     2195.39     64.22 o
 -12   6   0       26.59      112.63     51.90 o
 -11   6   0     4001.98     5123.86   1054.16 o
 -10   6   0       61.81      114.45     33.89 o
  -9   6   0     3949.60     4610.57    464.60 o
  -8   6   0     6375.55     7008.99    709.21 o
  -7   6   0       73.38       72.87     22.56 o
  -6   6   0    20450.03    21551.76   3589.58 o
  -5   6   0        6.96        9.57     22.84 o
  -4   6   0    19693.87    18780.38   2689.78 o
  -3   6   0      598.65      563.72     47.81 o
  -2   6   0      283.70      351.70     45.81 o
  -1   6   0    11371.01    10381.60    441.20 o
   0   6   0     2859.96     2496.36     50.58 o
   1   6   0     7143.57     6378.27     51.34 o
   2   6   0     3542.95     3235.83     40.71 o
   3   6   0      111.76       87.15     29.71 o
   4   6   0      399.17      430.90     42.89 o
   5   6   0     5068.78     4958.60     46.58 o
   6   6   0      569.58      597.42     45.55 o
   7   6   0     3600.62     4183.43     57.50 o
   8   6   0       25.18      -43.86     56.15 o
   9   6   0      238.34      414.20     75.52 o
  10   6   0      805.44      820.15     73.53 o
  11   6   0        0.43      -12.56    102.98 o
 -14   7   0     1168.75     1378.20     60.65 o
 -13   7   0        6.23       68.15     50.56 o
 -12   7   0     2676.29     3530.27     67.08 o
 -11   7   0      447.52      514.47     48.67 o
 -10   7   0     1267.15     1441.26    120.51 o
  -9   7   0     6399.81     7650.39   1025.05 o
  -8   7   0        4.14       40.33     24.12 o
  -7   7   0    16003.77    17016.54   2587.51 o
  -6   7   0      251.06      274.08     36.05 o
  -5   7   0     8227.09     8050.94   1237.13 o
  -4   7   0     8582.45     8333.30    945.10 o
  -3   7   0        3.40       91.71     21.47 o
  -2   7   0    17731.86    17162.13   1127.25 o
  -1   7   0     1700.46     1869.14    105.54 o
   0   7   0     9483.90     9225.66    108.55 o
   1   7   0        7.96       12.25     41.86 o
   2   7   0      316.36      325.96     30.37 o
   3   7   0     3287.59     3232.55     41.53 o
   4   7   0     3509.70     3729.63     53.17 o
   5   7   0     2053.55     2165.61     49.91 o
   6   7   0     1170.69     1279.42     48.96 o
   7   7   0       87.64       83.33     47.15 o
   8   7   0       31.19        8.51     48.85 o
   9   7   0     1078.55     1086.49     30.98 o
  10   7   0      137.04      151.03     54.61 o
 -14   8   0       17.11      -42.50     52.30 o
 -13   8   0      765.04      862.78     56.66 o
 -12   8   0      637.19      789.65     54.61 o
 -11   8   0      194.48      174.24     41.59 o
 -10   8   0     4497.32     5319.14    487.16 o
  -9   8   0        5.82       39.06     24.20 o
  -8   8   0     8265.67     8825.49   1179.27 o
  -7   8   0     1321.51     1263.81    225.79 o
  -6   8   0     2593.71     2419.48    315.94 o
  -5   8   0    12021.98    11833.58   1399.22 o
  -4   8   0      128.30      185.98     59.18 o
  -3   8   0    14958.75    14256.36    904.36 o
  -2   8   0      113.00      118.21     30.92 o
  -1   8   0     6407.05     6274.38    459.88 o
   0   8   0     3695.65     3671.67    156.39 o
   1   8   0       76.25       85.77     21.22 o
   2   8   0     8298.20     8437.73     62.94 o
   3   8   0      805.07      881.95     45.60 o
   4   8   0     3107.30     3226.24     53.49 o
   5   8   0       27.31       79.10     45.97 o
   6   8   0      115.39       99.81     34.00 o
   7   8   0      731.61      719.48     58.90 o
   8   8   0      808.16      835.88     95.90 o
   9   8   0      242.85      232.16     33.37 o
 -14   9   0       36.78       89.25     51.61 o
 -13   9   0      396.73      473.91     53.86 o
 -12   9   0       71.05      168.70     60.56 o
 -11   9   0     2297.25     2750.84    348.14 o
 -10   9   0        6.72        7.56     31.37 o
  -9   9   0     1819.36     1808.23    217.52 o
  -8   9   0     2394.37     2102.32    313.87 o
  -7   9   0      151.81      153.94     25.64 o
  -6   9   0    11145.67    10728.00   1238.86 o
  -5   9   0        6.95       23.64     23.24 o
  -4   9   0     7852.19     7925.62    833.22 o
  -3   9   0     6025.60     5623.00    440.63 o
  -2   9   0     1270.84     1268.01     73.33 o
  -1   9   0    11093.99    10627.82   1076.32 o
   0   9   0        8.15       40.07     25.30 o
   1   9   0     7969.02     7837.68    309.68 o
   2   9   0        2.22       -7.28     24.90 o
   3   9   0      835.83      903.61     46.66 o
   4   9   0     1020.89     1056.42     36.61 o
   5   9   0      115.81      220.16     46.24 o
   6   9   0     1288.52     1344.37     41.91 o
   7   9   0      312.19      343.38     37.32 o
   8   9   0      260.55      270.00     32.79 o
 -12  10   0      315.24      303.28     72.62 o
 -11  10   0       22.43       38.69     56.96 o
 -10  10   0      243.67      213.49     33.24 o
  -9  10   0      983.17      941.14    428.14 o
  -8  10   0      130.83      148.05     44.98 o
  -7  10   0     6119.71     5619.89    935.71 o
  -6  10   0       81.04      104.58     25.96 o
  -5  10   0     3942.69     3730.71    440.08 o
  -4  10   0     3716.47     3445.51    778.24 o
  -3  10   0      272.97      247.37     22.19 o
  -2  10   0    12904.40    12510.17   1380.93 o
  -1  10   0      244.39      284.61     21.51 o
   0  10   0     5854.44     5660.88    276.68 o
   1  10   0      229.57      246.81     90.01 o
   2  10   0       36.82       84.60     25.18 o
   3  10   0     2684.25     2635.73     33.40 o
   4  10   0      252.06      252.25     63.63 o
   5  10   0     1935.14     1823.44     45.96 o
   6  10   0       18.31       30.05     70.31 o
   7  10   0      199.51      205.09     47.48 o
 -12  11   0        2.44       36.82     57.87 o
 -11  11   0      115.54      159.57     35.36 o
 -10  11   0      714.39      776.51    198.40 o
  -9  11   0      293.18      297.74     98.78 o
  -8  11   0     1563.64     1471.79    475.57 o
  -7  11   0       82.79       91.72     30.34 o
  -6  11   0      459.75      508.39     73.79 o
  -5  11   0     2110.21     2095.70    416.87 o
  -4  11   0       25.99       35.14     31.90 o
  -3  11   0     6309.34     5819.46    531.74 o
  -2  11   0        4.51       62.97     33.84 o
  -1  11   0     3052.34     2695.71    196.34 o
   0  11   0     1476.67     1674.22     51.59 o
   1  11   0       56.98       48.03     77.34 o
   2  11   0     4088.62     3804.38     33.24 o
   3  11   0       26.70       56.74     35.61 o
   4  11   0     2033.27     2115.67     41.04 o
   5  11   0       92.35       82.01    118.39 o
 -12  12   0      465.95      366.35     64.16 o
 -11  12   0      179.24      152.98     33.14 o
 -10  12   0      532.10      429.32     93.95 o
  -9  12   0       70.44       90.63     30.53 o
  -8  12   0       71.75      131.97     75.45 o
  -7  12   0       69.35      126.09     37.89 o
  -6  12   0     1398.25     1361.65    204.46 o
  -5  12   0      426.74      539.13     54.13 o
  -4  12   0     2174.21     1872.18    315.94 o
  -3  12   0       63.13       70.85     44.01 o
  -2  12   0      420.78      387.87     69.90 o
  -1  12   0     2028.39     1875.45     48.03 o
   0  12   0        2.79       25.41     32.26 o
   1  12   0     2880.16     2846.81     56.62 o
   2  12   0        5.51       61.44     69.25 o
   3  12   0      788.15      739.59     89.00 o
   4  12   0      383.91      383.68     32.05 o
 -10  13   0      101.57      145.59     51.61 o
  -9  13   0       21.44       32.12     31.52 o
  -8  13   0      675.66      598.43    167.98 o
  -7  13   0      546.09      583.05    149.46 o
  -6  13   0      359.05      352.66     97.83 o
  -5  13   0      258.09      286.13     97.71 o
  -4  13   0      119.24      166.28    114.11 o
  -3  13   0       17.63       33.22     77.14 o
  -2  13   0     1435.36     1369.82    143.40 o
  -1  13   0      109.94      162.59     27.12 o
   0  13   0     1043.38      985.55    150.77 o
   1  13   0       32.24       47.48     66.54 o
   2  13   0       71.98       22.26     27.96 o
  -8  14   0       22.81       34.74     66.01 o
  -7  14   0      304.18      358.68     70.66 o
  -6  14   0       19.73       15.96     31.79 o
  -5  14   0      193.11      143.87     44.27 o
  -4  14   0      335.28      313.05     27.48 o
  -3  14   0      803.92      677.58     86.24 o
  -2  14   0      153.36      165.98     23.74 o
  -1  14   0      295.65      364.82     61.99 o
   0 -14   1      125.90      169.64     36.64 o
   1 -14   1     1466.25     1289.66    107.37 o
   2 -14   1        1.11       43.40     34.28 o
   3 -14   1      799.58      714.38    130.31 o
   4 -14   1      710.72      738.36    178.87 o
   5 -14   1       16.10       79.27     33.36 o
   6 -14   1     1793.76     1769.38    468.55 o
   7 -14   1       17.43      -12.73     26.42 o
   8 -14   1      863.42      717.24    249.50 o
   9 -14   1      308.82      272.93     93.06 o
  -2 -13   1      586.05      548.60    134.57 o
  -1 -13   1      552.71      648.35    113.32 o
   0 -13   1      629.55      683.64    129.67 o
   1 -13   1        5.29       52.17     33.40 o
   2 -13   1       24.58       48.15     31.92 o
   3 -13   1     1504.87     1376.98    164.87 o
   4 -13   1       80.15       87.50     86.64 o
   5 -13   1     2271.24     2060.76    253.74 o
   6 -13   1       64.95       96.47     26.45 o
   7 -13   1      674.17      690.05    212.69 o
   8 -13   1     1217.04     1100.10    298.89 o
   9 -13   1        4.77       41.36     31.27 o
  10 -13   1     1855.85     1494.35    457.99 o
  11 -13   1        5.30       32.74     36.56 o
  -4 -12   1      906.89      864.12    102.81 o
  -3 -12   1      365.10      410.89     31.11 o
  -2 -12   1      839.95      884.76     30.96 o
  -1 -12   1       44.43       70.43     54.04 o
   0 -12   1      163.32      176.83     72.92 o
   1 -12   1      539.17      554.64     75.57 o
   2 -12   1     1790.93     1720.22    196.15 o
   3 -12   1      599.67      550.21    116.99 o
   4 -12   1     1811.96     1883.47    303.28 o
   5 -12   1      151.68      167.70     55.87 o
   6 -12   1      144.64      130.81     22.76 o
   7 -12   1     2284.40     2028.37    654.64 o
   8 -12   1        0.76       13.59     46.62 o
   9 -12   1     2834.48     2338.76    700.53 o
  10 -12   1       51.22       84.30     75.46 o
  11 -12   1      660.38      595.46     53.39 o
  12 -12   1      588.35      443.73     73.61 o
  -6 -11   1       25.70      -12.82     25.00 o
  -5 -11   1     1471.21     1535.31     40.52 o
  -4 -11   1       26.75       42.64     28.96 o
  -3 -11   1      912.99      907.88     62.82 o
  -2 -11   1      778.04      896.52     56.66 o
  -1 -11   1      174.12      210.63     32.27 o
   0 -11   1     3009.54     2947.64    192.27 o
   1 -11   1     1051.79     1047.12     45.13 o
   2 -11   1     2063.79     1882.26    193.46 o
   3 -11   1       85.35       63.07     25.21 o
   4 -11   1      423.73      504.24    107.24 o
   5 -11   1      857.84      814.90    101.84 o
   6 -11   1     2802.49     2713.55    780.87 o
   7 -11   1      527.84      494.59    164.64 o
   8 -11   1     2024.14     2035.77    539.02 o
   9 -11   1      547.49      467.02    153.29 o
  10 -11   1      115.26      203.70     56.44 o
  11 -11   1     1261.93     1139.40    102.18 o
  -7 -10   1       45.98       16.51     52.33 o
  -6 -10   1     1575.29     1650.33     30.46 o
  -5 -10   1      174.50      242.55     34.44 o
  -4 -10   1      419.62      402.05     40.69 o
  -3 -10   1     3889.40     3936.22     70.36 o
  -2 -10   1        8.86       32.73     48.07 o
  -1 -10   1     6686.33     6143.98    303.41 o
   0 -10   1      188.55      189.98     32.33 o
   1 -10   1     1037.83     1134.75    139.02 o
   2 -10   1     1517.90     1496.56    155.24 o
   3 -10   1      643.61      676.85     26.54 o
   4 -10   1     2986.37     3050.06    685.25 o
   5 -10   1     2691.43     2778.14    609.59 o
   6 -10   1     2952.08     2837.34    708.24 o
   7 -10   1      269.33      315.61     58.48 o
   8 -10   1     1029.67      906.73    237.74 o
   9 -10   1       33.31       60.27     82.33 o
  10 -10   1     1950.40     2178.71    268.22 o
  11 -10   1       37.51       68.27     45.96 o
  12 -10   1     1223.29     1346.34     40.93 o
  13 -10   1      318.85      367.18     53.69 o
  -8  -9   1       31.64       71.63     39.60 o
  -7  -9   1      973.08     1153.75     33.81 o
  -6  -9   1      666.30      798.47    109.31 o
  -5  -9   1       75.01      130.69     46.83 o
  -4  -9   1     6740.09     7009.34    371.39 o
  -3  -9   1       15.37       19.73     24.58 o
  -2  -9   1     8881.38     8191.12    435.02 o
  -1  -9   1      525.32      526.75     27.01 o
   0  -9   1      547.59      531.79     25.46 o
   1  -9   1     4944.99     4614.92    436.53 o
   2  -9   1      693.32      641.01    113.19 o
   3  -9   1     9179.42     9074.54   1203.22 o
   4  -9   1     1238.58     1182.06    202.82 o
   5  -9   1     2093.22     1877.03    491.38 o
   6  -9   1      511.56      439.56    131.30 o
   7  -9   1     1014.34      992.69    164.32 o
   8  -9   1      958.62     1075.01    229.46 o
   9  -9   1     2990.48     3095.42    599.93 o
  10  -9   1      188.22      270.29     47.13 o
  11  -9   1      503.21      695.17     51.30 o
  12  -9   1      488.16      721.03     52.21 o
  13  -9   1        9.68      -23.88     51.01 o
  14  -9   1      806.93      946.20     56.43 o
  -9  -8   1        0.19      -29.77     32.71 o
  -8  -8   1      444.57      474.32     38.22 o
  -7  -8   1     1301.98     1341.59     62.40 o
  -6  -8   1       15.87        7.88     23.33 o
  -5  -8   1     8560.21     9474.01     70.22 o
  -4  -8   1        1.36       45.99     29.64 o
  -3  -8   1     6340.00     6636.00     59.21 o
  -2  -8   1     4554.38     4360.64     81.97 o
  -1  -8   1      708.95      708.92     64.98 o
   0  -8   1    15349.76    13977.60    902.32 o
   1  -8   1       58.08      120.01     88.75 o
   2  -8   1    15339.34    14026.42   1436.02 o
   3  -8   1      677.71      728.88     97.41 o
   4  -8   1      565.17      655.36     31.66 o
   5  -8   1     6542.82     6254.60   1593.03 o
   6  -8   1      541.51      689.01     78.54 o
   7  -8   1     4341.10     4572.93    677.27 o
   8  -8   1      881.95      986.05    171.65 o
   9  -8   1      804.95      859.33    114.06 o
  10  -8   1       42.59       94.69     48.52 o
  11  -8   1      660.21      799.76     53.83 o
  12  -8   1      190.47      301.35     37.25 o
  13  -8   1      756.33      826.87     56.95 o
  14  -8   1        2.42       13.17     52.66 o
 -10  -7   1       57.75       88.10     32.99 o
  -9  -7   1       16.02       13.00     26.75 o
  -8  -7   1     1248.76     1420.36    104.84 o
  -7  -7   1      199.45      270.87     22.92 o
  -6  -7   1     4499.18     4328.47     91.70 o
  -5  -7   1      123.22      152.59     30.31 o
  -4  -7   1     1476.18     1469.69     34.52 o
  -3  -7   1     6405.59     6190.77     48.50 o
  -2  -7   1        0.08       73.14     39.46 o
  -1  -7   1    23581.23    20155.72    725.27 o
   0  -7   1        9.39       71.94     29.31 o
   1  -7   1    14484.25    12777.09    813.51 o
   2  -7   1     6904.65     6556.81    936.36 o
   3  -7   1       23.70      -29.22     29.96 o
   4  -7   1    25448.70    26773.70   2492.95 o
   5  -7   1       72.71       79.78     21.23 o
   6  -7   1    11690.55    12200.58   1506.89 o
   7  -7   1      838.30      894.38    113.49 o
   8  -7   1      712.02      807.59    105.55 o
   9  -7   1     4202.92     5201.16    853.97 o
  10  -7   1      482.75      648.34     53.10 o
  11  -7   1      888.15     1115.06     43.01 o
  12  -7   1      419.09      480.36     52.88 o
  13  -7   1       18.79        3.31     51.86 o
  14  -7   1        0.04      -13.30     53.19 o
 -11  -6   1       86.75       22.73     41.04 o
 -10  -6   1      411.78      396.65     63.30 o
  -9  -6   1     1149.36     1177.11     33.54 o
  -8  -6   1      341.85      338.48     24.95 o
  -7  -6   1      209.00      278.04     63.09 o
  -6  -6   1      885.56      916.34    120.77 o
  -5  -6   1       49.52       75.18     41.01 o
  -4  -6   1    11079.69    10569.38     58.14 o
  -3  -6   1      429.61      446.10     40.30 o
  -2  -6   1    10413.21     9239.86     56.77 o
  -1  -6   1     4058.37     3829.72    154.33 o
   0  -6   1     8236.68     7158.24     40.44 o
   1  -6   1    17222.07    15670.46   1133.03 o
   2  -6   1      302.41      330.85     30.02 o
   3  -6   1    40512.44    41394.53   2665.96 o
   4  -6   1     1793.53     1836.40    174.49 o
   5  -6   1    14451.42    15199.48   1685.79 o
   6  -6   1     8122.78     8740.12   1160.57 o
   7  -6   1      288.34      292.18     41.10 o
   8  -6   1    11783.36    14361.01   1582.77 o
   9  -6   1       38.57       41.09     48.85 o
  10  -6   1     3432.70     4663.44     68.57 o
  11  -6   1        2.30       15.47     35.35 o
  12  -6   1       33.79       95.07     49.75 o
  13  -6   1      360.39      368.53     54.39 o
  14  -6   1      198.85      154.30     65.96 o
 -12  -5   1       33.59       19.74     48.70 o
 -11  -5   1      834.67      872.74     41.96 o
 -10  -5   1      427.57      412.15     29.33 o
  -9  -5   1      779.11      897.05    111.93 o
  -8  -5   1       70.24      182.36     52.03 o
  -7  -5   1     1088.60     1089.92     41.45 o
  -6  -5   1     1659.27     1700.33    100.04 o
  -5  -5   1    13108.57    13610.05     72.86 o
  -4  -5   1      345.58      327.36     27.67 o
  -3  -5   1     9173.01     8508.95     55.21 o
  -2  -5   1     7240.53     7029.93     59.24 o
  -1  -5   1      507.12      379.44     40.65 o
   0  -5   1    53109.84    47288.30   2149.75 o
   1  -5   1      149.19      172.09     28.68 o
   2  -5   1    42386.16    41894.67   2063.34 o
   3  -5   1     2552.73     2545.87    199.20 o
   4  -5   1     7357.80     7719.99    832.34 o
   5  -5   1    15203.00    15272.52   2169.51 o
   6  -5   1       86.97      102.01     25.82 o
   7  -5   1    17519.75    20807.05   2126.23 o
   8  -5   1      747.32      757.29     95.46 o
   9  -5   1     7416.78     9439.85     80.66 o
  10  -5   1     1424.19     1740.54     56.22 o
  11  -5   1       25.04       76.11     49.64 o
  12  -5   1     2016.61     2372.38     60.92 o
  13  -5   1      180.62      235.43     53.56 o
  14  -5   1      282.75      393.66     55.27 o
  15  -5   1        1.96      -14.88     54.93 o
 -12  -4   1      857.76      798.70    144.73 o
 -11  -4   1        6.64      -25.38     54.37 o
 -10  -4   1      506.39      542.00     70.22 o
  -9  -4   1     1039.53     1351.04    136.53 o
  -8  -4   1      788.54      874.63     33.66 o
  -7  -4   1     5445.99     5993.17     43.21 o
  -6  -4   1     3927.90     4133.46    374.96 o
  -5  -4   1      446.90      472.64     41.47 o
  -4  -4   1     1433.16     1608.63     44.76 o
  -3  -4   1     4748.21     4734.36     54.22 o
  -2  -4   1     2852.78     2630.60     38.84 o
  -1  -4   1    49593.94    47144.78    133.51 o
   0  -4   1     2624.48     2547.98     45.22 o
   1  -4   1    21586.99    19603.90   1501.66 o
   2  -4   1     4164.46     4111.63    260.19 o
   3  -4   1      702.20      657.46     45.10 o
   4  -4   1    34940.70    36169.35   5023.19 o
   5  -4   1       33.83       42.94     21.70 o
   6  -4   1    19251.55    20754.99   1705.34 o
   7  -4   1     4102.96     4433.96    892.80 o
   8  -4   1     5973.36     6019.12   1420.97 o
   9  -4   1     8616.97    10290.49    144.59 o
  10  -4   1       24.10      113.97     49.31 o
  11  -4   1     3577.73     4334.48     67.12 o
  12  -4   1       53.63       94.26     49.91 o
  13  -4   1      595.72      604.49     41.50 o
  14  -4   1      192.83      274.33     67.16 o
 -13  -3   1      510.20      526.43     65.26 o
 -12  -3   1      139.69      184.71     38.33 o
 -11  -3   1      109.61      133.59     29.41 o
 -10  -3   1     3045.08     3587.88    356.13 o
  -9  -3   1      415.70      462.41     37.58 o
  -8  -3   1     8333.13     9428.54    254.18 o
  -7  -3   1       25.88       19.94     25.58 o
  -6  -3   1     1180.33     1194.73     28.09 o
  -5  -3   1     4133.33     4037.68     52.45 o
   0  -3   1      800.01      811.25     32.35 o
   1  -3   1    24828.42    24161.44   1148.41 o
   2  -3   1      802.08      832.21     59.95 o
   4  -3   1      327.67      306.03     38.95 o
   5  -3   1    19045.50    20473.83   2815.94 o
   6  -3   1    12885.53    14286.13   4335.44 o
   7  -3   1      847.03      770.00    244.54 o
   8  -3   1    19335.41    18566.28   3547.94 o
   9  -3   1       16.84       37.43     31.54 o
  10  -3   1     6143.41     6199.91    878.06 o
  11  -3   1     1341.56     1282.31    196.17 o
  12  -3   1      232.39      244.68     36.80 o
  13  -3   1     2019.54     2210.12     64.30 o
  14  -3   1        4.05       21.84     54.06 o
 -13  -2   1      690.58      655.67     42.10 o
 -12  -2   1        1.71       45.64     36.49 o
 -11  -2   1     3512.62     4156.17    147.29 o
 -10  -2   1       13.73       79.64     33.62 o
  -9  -2   1     5746.98     7077.89    400.63 o
  -8  -2   1     1199.04      970.91    690.23 o
  -7  -2   1     1097.80     1190.61     46.16 o
  -6  -2   1    12894.30    13300.58     78.15 o
  -5  -2   1     1837.37     1778.29     44.07 o
  -4  -2   1    20054.28    20443.73     94.60 o
  -3  -2   1     1190.75     1222.51     43.39 o
   0  -2   1    26692.93    24140.26    136.92 o
   1  -2   1    17052.19    17102.02    610.97 o
   2  -2   1    17027.74    18193.55   1819.74 o
   3  -2   1     1775.31     2094.67     52.95 o
   4  -2   1     3558.39     3313.88   1108.32 o
   5  -2   1     8517.89     8620.72   1102.10 o
   6  -2   1       28.61       38.31     32.11 o
   7  -2   1    20206.06    18777.54   1055.70 o
   8  -2   1        6.25       -5.91     29.46 o
   9  -2   1     6005.08     6088.55    469.68 o
  10  -2   1     1696.99     1686.18     78.25 o
  11  -2   1      267.70      259.79     31.55 o
  12  -2   1     3913.63     3723.43    330.02 o
  13  -2   1       10.95       58.88     35.09 o
  14  -2   1     1030.70      833.99     86.53 o
 -14  -1   1      675.15      493.28     40.22 o
 -13  -1   1        6.35       20.72     37.68 o
 -12  -1   1     2574.74     2649.56     76.73 o
 -11  -1   1      123.76      137.49     34.45 o
 -10  -1   1     2503.63     2562.90     64.54 o
  -9  -1   1     3189.23     3344.21   1786.55 o
  -8  -1   1      144.31      182.05     44.77 o
  -7  -1   1    12294.69    12167.70     73.49 o
  -6  -1   1      110.09       85.57     28.21 o
  -5  -1   1    18202.91    19824.96     99.59 o
  -4  -1   1       74.64      177.05     41.61 o
  -3  -1   1     1415.03     1558.58     48.57 o
  -2  -1   1     8041.09     7073.25     72.90 o
  -1  -1   1    11898.08    11602.94    261.91 o
   0  -1   1    22472.14    22504.98    558.89 o
   1  -1   1     9977.08    11094.29    530.55 o
   3  -1   1     9718.71    11288.10    809.45 o
   4  -1   1    12286.06    13372.09    526.60 o
   5  -1   1     2904.04     3526.48    154.45 o
   6  -1   1    18924.91    21421.92     99.79 o
   7  -1   1        4.64       59.62     32.19 o
   8  -1   1     3141.70     3239.45     45.05 o
   9  -1   1     5271.85     5812.23     77.65 o
  10  -1   1       43.39       35.14     35.75 o
  11  -1   1     4345.56     3972.16     63.10 o
  12  -1   1        8.13       21.39     28.03 o
  13  -1   1     1333.34     1193.49     36.73 o
  14  -1   1      225.97      197.47     36.35 o
 -14   0   1        8.12       -3.99     33.93 o
 -13   0   1     1160.95     1127.08     88.38 o
 -12   0   1      177.22      237.32     35.21 o
 -11   0   1      646.50      715.88     73.86 o
 -10   0   1     5376.04     5499.88     70.74 o
  -9   0   1       24.58       54.55     45.29 o
  -8   0   1    15177.54    16222.85     95.60 o
  -7   0   1      728.02      787.03     45.37 o
  -6   0   1    11157.74    11551.31     85.27 o
  -5   0   1    20299.11    20589.81    108.81 o
  -4   0   1     3199.52     3228.07    222.68 o
  -3   0   1    41745.49    45852.52   1652.06 o
  -2   0   1     2715.21     2854.46     51.89 o
  -1   0   1    24366.85    27933.83    233.80 o
   0   0   1     5156.70     4490.55    161.55 o
   1   0   1        3.39      276.95     50.51 o
   2   0   1    30472.52    30985.03   2489.80 o
   3   0   1     1500.45     1404.69     58.44 o
   4   0   1    20965.70    21832.85    132.64 o
   5   0   1     6596.80     7046.57     98.08 o
   6   0   1      232.83      304.40     32.66 o
   7   0   1        0.97      -10.11     31.39 o
   8   0   1     8746.45     9614.97     60.89 o
   9   0   1      334.69      322.69     33.33 o
  10   0   1     3998.48     4232.02    336.66 o
  11   0   1      138.58      156.18     33.13 o
  12   0   1      464.05      445.92     37.48 o
  13   0   1      655.42      580.19     43.36 o
  14   0   1        7.09       35.69     35.75 o
 -14   1   1      227.59      216.97     33.91 o
 -13   1   1      224.28      250.43     35.57 o
 -12   1   1        0.85       22.68     27.57 o
 -11   1   1     5358.60     5375.11    396.13 o
 -10   1   1        8.05        7.71     38.72 o
  -9   1   1     8334.86     8114.14    124.06 o
  -8   1   1     4072.59     3623.73     60.68 o
  -7   1   1     5664.13     5498.69     69.34 o
  -6   1   1    38215.87    39866.97   2925.30 o
  -5   1   1     2014.92     1930.04    115.46 o
  -3   1   1     2166.34     2190.39    264.11 o
  -2   1   1    24814.35    22172.27   5370.40 o
  -1   1   1    35948.66    26964.09    808.48 o
   0   1   1      262.25      356.91     63.20 o
   1   1   1    36476.42    37501.73    150.02 o
   2   1   1     1031.77     1194.80     92.80 o
   3   1   1    20281.17    20570.16    119.84 o
   4   1   1      292.96      387.28     44.84 o
   5   1   1      998.67     1058.96     46.61 o
   6   1   1     4908.94     4901.61     62.03 o
   7   1   1     6525.61     6774.72    158.64 o
   8   1   1     1376.03     1400.42     36.44 o
   9   1   1      986.54     1104.15     53.57 o
  10   1   1      237.76      335.11     49.89 o
  11   1   1        1.85       35.96     34.17 o
  12   1   1      967.16     1007.04     66.47 o
  13   1   1       14.12       49.80     42.01 o
 -14   2   1      171.80      170.47     34.62 o
 -13   2   1      202.84      228.19     33.55 o
 -12   2   1     2306.35     2164.61    787.73 o
 -11   2   1       41.40       59.49     42.38 o
 -10   2   1     2464.14     2431.64    518.77 o
  -9   2   1     4770.28     4425.92    931.70 o
  -8   2   1      856.28      916.08     99.62 o
  -7   2   1    19397.53    20591.30   2766.66 o
  -6   2   1       20.09       50.63     26.76 o
  -5   2   1    45434.63    45801.60   8961.86 o
  -4   2   1     9745.59     8869.56   1357.15 o
  -3   2   1      361.81      445.12     87.74 o
  -2   2   1    43419.07    38333.10   9241.83 o
  -1   2   1     3321.26     3502.97     71.22 o
   0   2   1    24752.04    25588.59    368.31 o
   1   2   1       30.03       70.12     31.94 o
   2   2   1     6361.31     6183.90    274.63 o
   3   2   1     9044.13     8453.35     69.15 o
   4   2   1      844.47      792.07     43.56 o
   5   2   1     9545.80     9014.47     65.60 o
   6   2   1     1014.85     1100.29     46.69 o
   7   2   1     2164.89     2365.17     37.77 o
   8   2   1        0.30       21.44     49.65 o
   9   2   1      281.09      362.93     76.88 o
  10   2   1      406.69      491.63     35.60 o
  11   2   1     1267.61     1407.11     39.78 o
  12   2   1       34.91       90.34     37.35 o
  13   2   1      215.45      166.25     82.96 o
 -15   3   1      101.26       90.06     43.87 o
 -14   3   1      336.15      312.65     48.95 o
 -13   3   1      437.91      413.01     52.48 o
 -12   3   1       39.65       96.72     36.74 o
 -11   3   1      373.90      423.93    121.31 o
 -10   3   1     1078.11     1101.21    439.31 o
  -9   3   1       51.79       63.22     25.55 o
  -8   3   1    12103.78    12682.48   2768.55 o
  -7   3   1      376.18      336.43     64.08 o
  -6   3   1     8493.49     8406.81   1809.27 o
  -5   3   1    10319.38     9712.96   1613.34 o
  -4   3   1     3685.46     4296.18    981.78 o
  -3   3   1    46523.09    43354.11  10780.85 o
  -2   3   1        0.59       42.24     33.78 o
  -1   3   1    59038.89    57702.50   2190.40 o
   0   3   1     9767.74     9373.98    204.51 o
   1   3   1     7517.61     7196.45    291.09 o
   2   3   1    29201.58    29076.75    352.20 o
   3   3   1      171.00      229.66     28.83 o
   4   3   1    23637.74    22101.37     92.31 o
   5   3   1      544.77      607.53     44.55 o
   6   3   1     2579.05     2459.28     41.82 o
   7   3   1     1626.77     1631.34     39.31 o
   8   3   1      546.06      605.95     27.51 o
   9   3   1     2260.34     2485.57    186.91 o
  10   3   1      820.23      958.10     38.11 o
  11   3   1       88.82      108.68     36.08 o
  12   3   1       15.74       24.85     46.49 o
 -15   4   1      329.52      309.39     60.04 o
 -14   4   1        0.89       27.74     37.88 o
 -13   4   1       18.25       29.68     25.43 o
 -12   4   1      491.02      603.75    160.85 o
 -11   4   1      935.20      989.40    260.14 o
 -10   4   1     1632.05     1884.42    304.88 o
  -9   4   1     2377.81     2843.84    527.28 o
  -8   4   1      510.33      511.50     80.62 o
  -7   4   1      190.33      276.81     63.35 o
  -6   4   1    13375.56    13261.17   1998.75 o
  -5   4   1      336.97      424.60     76.07 o
  -4   4   1    36081.77    36784.91   6662.51 o
  -3   4   1      718.63      815.50    114.48 o
  -2   4   1     8418.98     8630.44   1087.99 o
  -1   4   1    27035.91    25443.78   1223.78 o
   0   4   1      213.94      248.56     36.70 o
   1   4   1    46888.02    44911.77   1867.91 o
   2   4   1        3.02       13.59     22.10 o
   3   4   1    20217.00    20308.20     91.88 o
   4   4   1     3185.81     3214.40     52.06 o
   5   4   1     1201.04     1112.01     34.71 o
   6   4   1    10233.68    10771.62     74.18 o
   7   4   1      507.13      516.08     46.06 o
   8   4   1     3641.52     4148.77     48.66 o
   9   4   1        6.91      -10.98     59.30 o
  10   4   1      156.77      232.25     52.12 o
  11   4   1      109.76        5.60     31.86 o
  12   4   1      102.02       91.10     39.78 o
 -15   5   1      171.52      148.83     54.54 o
 -14   5   1       12.06      -65.00     65.00 o
 -13   5   1     1398.67     1377.08    289.81 o
 -12   5   1      239.11      288.70     39.78 o
 -11   5   1     3138.60     3449.71    421.37 o
 -10   5   1       10.43       32.39     28.82 o
  -9   5   1      324.83      307.32     65.54 o
  -8   5   1      499.21      603.42     84.79 o
  -7   5   1    10406.13    10731.44   1374.17 o
  -6   5   1     3366.70     3547.11    578.11 o
  -5   5   1    14789.44    13744.94   2946.52 o
  -4   5   1      662.70      787.32    165.52 o
  -3   5   1      326.56      440.16     76.35 o
  -2   5   1    19727.31    20137.65   2067.96 o
  -1   5   1     2221.04     2212.01    130.43 o
   0   5   1    37788.78    37772.75   1368.06 o
   1   5   1      157.52      161.39     55.74 o
   2   5   1    13796.11    12817.06     69.81 o
   3   5   1     5548.21     5756.22     59.15 o
   4   5   1       66.71      145.29     40.19 o
   5   5   1    20049.28    21431.54     91.97 o
   6   5   1        2.85       50.15     30.29 o
   7   5   1     4135.24     4527.71     59.56 o
   8   5   1      617.33      630.63     29.77 o
   9   5   1      321.53      366.53     38.68 o
  10   5   1      794.76      862.27     85.26 o
  11   5   1      147.99      200.08     38.81 o
 -15   6   1        2.96      -14.54     54.80 o
 -14   6   1     1289.40     1428.75     64.29 o
 -13   6   1        1.15       52.93     42.40 o
 -12   6   1      939.44     1081.11    293.30 o
 -11   6   1      689.06      783.65     79.39 o
 -10   6   1        1.57       28.58     31.49 o
  -9   6   1     3745.88     4171.27    507.85 o
  -8   6   1     3962.65     4229.78    461.63 o
  -7   6   1     2917.26     3103.64    479.37 o
  -6   6   1      933.21      930.16    172.45 o
  -5   6   1     1250.89     1270.66    232.52 o
  -4   6   1      405.35      372.44     68.28 o
  -3   6   1    13359.48    13218.28   1372.58 o
  -2   6   1     1036.42     1115.13     82.49 o
  -1   6   1    20255.64    18938.63   1197.16 o
   0   6   1      942.23      814.00     59.81 o
   1   6   1     4156.36     4257.12     36.08 o
   2   6   1    13428.45    12503.42     66.68 o
   3   6   1        9.18      -39.72     42.86 o
   4   6   1    13783.08    13735.71     67.76 o
   5   6   1      354.23      430.95     31.46 o
   6   6   1     3061.11     3332.59     56.32 o
   7   6   1     1352.14     1400.73     39.03 o
   8   6   1      112.93      242.35     27.97 o
   9   6   1     1269.29     1393.12    101.63 o
  10   6   1        9.15       26.96     37.49 o
 -14   7   1       90.06      164.25     52.56 o
 -13   7   1      644.51      717.62    131.24 o
 -12   7   1     1295.45     1555.19    111.95 o
 -11   7   1        0.35       12.91     29.69 o
 -10   7   1     6103.14     7041.26    698.03 o
  -9   7   1      164.60      194.81     27.92 o
  -8   7   1     2987.84     2702.69    299.98 o
  -7   7   1      321.65      349.52     87.34 o
  -6   7   1     1686.16     1624.39    308.82 o
  -5   7   1     3620.24     3528.75    347.00 o
  -4   7   1     7356.54     7614.98   1068.66 o
  -3   7   1     1609.76     1593.32    154.73 o
  -2   7   1     5646.77     5610.11    415.63 o
  -1   7   1     1348.42     1361.65     94.92 o
   0   7   1        5.23       28.62     31.14 o
   1   7   1    13308.63    13358.29     76.49 o
   2   7   1      335.02      255.83     31.85 o
   3   7   1     7920.41     7437.72     54.84 o
   4   7   1      485.88      537.60     44.37 o
   5   7   1      649.74      726.96     46.90 o
   6   7   1     2533.55     2687.68     56.34 o
   7   7   1       50.08       73.13     48.75 o
   8   7   1     1975.31     2184.45     83.83 o
   9   7   1       27.49       81.48     30.14 o
 -12   8   1       14.68        8.58     40.70 o
 -11   8   1     3076.41     3106.94    130.92 o
 -10   8   1      132.37      168.86     40.07 o
  -9   8   1     1851.49     1696.54    168.74 o
  -8   8   1     3187.18     2876.83    444.37 o
  -7   8   1      712.32      791.55    126.27 o
  -6   8   1     7500.99     7488.82    906.92 o
  -5   8   1     1491.12     1623.92    220.05 o
  -4   8   1     3122.33     3413.66    339.26 o
  -3   8   1       77.22      171.32     30.88 o
  -2   8   1     1843.50     2011.00    178.21 o
  -1   8   1     2719.55     2756.23    202.23 o
   0   8   1     4765.97     4373.27     45.79 o
   1   8   1     1113.02     1135.26     45.16 o
   2   8   1     1422.59     1356.65     36.26 o
   3   8   1     1200.72     1164.40     35.15 o
   4   8   1       19.97       43.94     45.01 o
   5   8   1     3004.37     3287.46     56.45 o
   6   8   1       68.22       65.28     33.20 o
   7   8   1     1812.05     1693.76     43.14 o
   8   8   1      115.03       85.28     33.41 o
 -13   9   1       86.45       71.43     72.50 o
 -12   9   1     1313.91     1282.68    130.35 o
 -11   9   1      836.61      900.80     44.76 o
 -10   9   1      414.49      382.84     29.18 o
  -9   9   1     4324.57     4266.12    574.14 o
  -8   9   1       80.97       84.61     23.11 o
  -7   9   1     6519.10     6414.67    925.36 o
  -6   9   1      102.60      135.79     26.75 o
  -5   9   1     1811.31     1735.54    179.03 o
  -4   9   1     3530.15     3563.73    392.81 o
  -3   9   1      213.74      242.10     63.94 o
  -2   9   1     5084.06     4998.68    317.70 o
  -1   9   1     1125.75      976.84     65.70 o
   0   9   1     2451.06     2245.78     76.90 o
   1   9   1      386.57      352.74     31.18 o
   2   9   1     1099.57     1004.62     34.35 o
   3   9   1      694.44      877.12     46.33 o
   4   9   1     2182.78     2215.26     41.37 o
   5   9   1       55.84      146.08     34.30 o
   6   9   1      656.22      667.99     52.08 o
   7   9   1      325.44      304.19     52.45 o
 -13  10   1      521.27      485.45     75.48 o
 -12  10   1     1178.89     1087.41     69.68 o
 -11  10   1       30.56       64.72     29.77 o
 -10  10   1     3784.00     3616.33    356.74 o
  -9  10   1      156.66      167.79     39.79 o
  -8  10   1     2876.71     2943.26    436.99 o
  -7  10   1     2171.81     2260.35    294.92 o
  -6  10   1      195.50      266.83     46.70 o
  -5  10   1     5669.65     5786.73    585.15 o
  -4  10   1       80.09       94.07     22.18 o
  -3  10   1     4305.04     4315.92    317.84 o
  -2  10   1        4.20       39.22     33.84 o
  -1  10   1      488.19      552.26     26.25 o
   0  10   1     1689.12     1742.65    113.86 o
   1  10   1      441.94      474.37     32.34 o
   2  10   1     1251.12     1341.43     35.15 o
   3  10   1      979.97     1050.86     49.11 o
   4  10   1        7.24      116.25     47.60 o
   5  10   1       22.54      -48.59     48.59 o
   6  10   1      451.80      398.01     38.30 o
 -12  11   1       10.19        9.33     58.02 o
 -11  11   1     1784.83     1584.84    280.57 o
 -10  11   1      161.59      135.98     27.88 o
  -9  11   1      896.00      795.58    132.21 o
  -8  11   1     2427.06     2505.47    377.78 o
  -7  11   1       44.16      137.44     26.24 o
  -6  11   1     4866.23     4963.46    619.43 o
  -5  11   1        2.32       -1.52     24.65 o
  -4  11   1     2923.80     2954.28    337.11 o
  -3  11   1      606.82      570.24     45.43 o
  -2  11   1        6.26      -19.57     35.06 o
  -1  11   1     2919.90     2867.17    171.26 o
   0  11   1      297.95      275.60     26.95 o
   1  11   1     1465.39     1546.86    174.28 o
   2  11   1       60.69       82.41     32.42 o
   3  11   1        1.88       17.20     43.15 o
   4  11   1      259.78      337.50     55.24 o
   5  11   1      345.59      267.28    107.46 o
 -11  12   1      298.66      257.34     73.69 o
 -10  12   1       61.94       66.12     30.97 o
  -9  12   1     2008.98     1707.01    354.02 o
  -8  12   1        6.37       27.59     53.50 o
  -7  12   1     3151.28     3004.75    797.03 o
  -6  12   1      217.91      243.61     26.99 o
  -5  12   1     1063.61      923.32    200.52 o
  -4  12   1     2304.12     2535.15    371.94 o
  -3  12   1        6.47       38.55     31.67 o
  -2  12   1     3746.19     3535.90    270.48 o
  -1  12   1        3.92      -26.18     26.18 o
   0  12   1     1220.84     1163.47    127.30 o
   1  12   1      315.44      340.55     33.85 o
   2  12   1        1.42      -44.67     44.67 o
   3  12   1      934.23      825.85    223.52 o
 -10  13   1      693.47      557.46    152.56 o
  -9  13   1       55.37       72.18     37.19 o
  -8  13   1      969.84      956.06    191.51 o
  -7  13   1      165.07      255.32     97.72 o
  -6  13   1      215.85      212.32     55.13 o
  -5  13   1     1903.43     1788.97    278.12 o
  -4  13   1        6.79      -41.95     46.74 o
  -3  13   1     2182.64     1947.83    344.70 o
  -2  13   1      101.77       84.73     36.11 o
  -1  13   1      493.03      471.12    128.43 o
   0  13   1      874.13      822.04    138.96 o
   1  13   1       14.45       47.15     83.33 o
  -7  14   1        5.15       54.74     31.14 o
  -6  14   1     1075.31      906.02    244.82 o
  -5  14   1        6.51       20.89     37.07 o
  -4  14   1      591.32      520.04    121.44 o
  -3  14   1      271.77      271.51     74.85 o
   3 -15   2       34.64      191.81    105.17 o
   4 -15   2      833.36      657.74    116.51 o
   5 -15   2       76.69       22.52     55.40 o
   6 -15   2      962.60     1146.51     53.25 o
  -1 -14   2        1.17       74.28     43.92 o
   0 -14   2      804.05      871.41    171.27 o
   1 -14   2      696.79      643.56     40.28 o
   2 -14   2        3.30        7.63     45.81 o
   3 -14   2     2557.45     2411.16    466.07 o
   4 -14   2       19.01      136.85     33.66 o
   5 -14   2     2053.68     2075.22    406.17 o
   6 -14   2      179.86      127.70     28.32 o
   7 -14   2      199.29      251.00     51.64 o
   8 -14   2      655.13      546.65     82.94 o
   9 -14   2      108.72      139.08     74.51 o
  -3 -13   2     1083.42     1019.98     67.57 o
  -2 -13   2       43.84       85.98     36.90 o
  -1 -13   2      346.62      339.61     84.56 o
   0 -13   2     1662.13     1666.96     81.20 o
   1 -13   2       11.64       68.13     31.46 o
   2 -13   2     3403.15     3544.06    397.75 o
   3 -13   2       40.79       69.26     58.63 o
   4 -13   2     1556.07     1562.99    265.55 o
   5 -13   2     1259.90     1077.68    287.64 o
   6 -13   2       81.91      115.69     68.96 o
   7 -13   2     2134.18     2115.89    531.42 o
   8 -13   2        7.60       18.89     32.53 o
   9 -13   2      957.31      846.59    203.24 o
  10 -13   2       67.08       65.10     44.21 o
  11 -13   2       19.38       32.71     31.34 o
  -5 -12   2      155.67      124.28     25.71 o
  -4 -12   2      432.51      403.46     27.77 o
  -3 -12   2      145.27      249.75     54.39 o
  -2 -12   2        0.01       37.69     33.42 o
  -1 -12   2     2945.45     3087.65    226.90 o
   0 -12   2       95.37      193.98     31.83 o
   1 -12   2     3700.57     3555.93    291.81 o
   2 -12   2      513.55      454.95     94.15 o
   3 -12   2     1169.43     1094.69     29.27 o
   4 -12   2     3644.44     3429.86    496.57 o
   5 -12   2       18.12      -12.41     26.53 o
   6 -12   2     5363.23     5104.73   1218.50 o
   7 -12   2       10.92       13.92     26.39 o
   8 -12   2     1102.16     1036.04    327.49 o
   9 -12   2     1025.02      933.22    320.60 o
  10 -12   2       19.76       62.82     28.12 o
  11 -12   2     1059.49      934.73     82.13 o
  -6 -11   2      151.74      110.38     25.22 o
  -5 -11   2        3.49       86.65     41.95 o
  -4 -11   2      508.95      493.56     26.22 o
  -3 -11   2      511.28      431.93     29.22 o
  -2 -11   2     3815.12     3915.21     40.83 o
  -1 -11   2       61.20      220.84     40.90 o
   0 -11   2     2189.32     2207.50     74.14 o
   1 -11   2     1102.91     1005.48     68.60 o
   2 -11   2      327.72      401.02     31.13 o
   3 -11   2     7983.66     7681.61    914.77 o
   4 -11   2       20.20      -30.00     34.47 o
   5 -11   2     6507.79     6412.19   1352.34 o
   6 -11   2     1051.43     1023.82    221.45 o
   7 -11   2     1124.80     1013.67    267.80 o
   8 -11   2     3662.70     3349.96   1042.24 o
   9 -11   2       35.23       64.47     36.26 o
  10 -11   2     2781.02     2909.66    358.71 o
  11 -11   2       71.62       25.06     39.59 o
  12 -11   2      701.19      988.97     54.82 o
  13 -11   2      252.70      218.72     51.46 o
  -7 -10   2      112.17      237.19     24.99 o
  -6 -10   2      413.10      479.93     24.37 o
  -5 -10   2      734.36      762.32     73.12 o
  -4 -10   2     1706.15     1690.68     52.26 o
  -3 -10   2     1668.53     1538.01     69.36 o
  -2 -10   2      325.92      359.32     31.18 o
  -1 -10   2       86.35       98.36     31.26 o
   0 -10   2      622.04      662.26     31.30 o
   1 -10   2     1442.99     1346.89    132.21 o
   2 -10   2     6896.60     6392.10    655.96 o
   3 -10   2      170.29      206.92     30.49 o
   4 -10   2     5622.13     5318.75    887.37 o
   5 -10   2     2138.20     1996.58    466.68 o
   6 -10   2      480.30      487.99    147.99 o
   7 -10   2     7731.00     8365.98   1383.31 o
   8 -10   2        5.78       -3.89     23.74 o
   9 -10   2     4367.47     4695.65    821.04 o
  10 -10   2      333.57      393.61     27.96 o
  11 -10   2      547.76      631.09     39.11 o
  12 -10   2     1555.56     1760.37     57.45 o
  13 -10   2        1.05       40.05     50.87 o
  -8  -9   2       29.13       29.47     40.13 o
  -7  -9   2     1543.84     1691.96     87.25 o
  -6  -9   2      357.35      414.55     28.39 o
  -5  -9   2     2331.83     2327.60     62.64 o
  -4  -9   2       40.57      -21.35     45.76 o
  -3  -9   2      277.66      214.01     48.18 o
  -2  -9   2     1208.54     1055.61     38.39 o
  -1  -9   2     1280.87     1305.39     31.09 o
   0  -9   2     4951.41     4595.11     37.72 o
   1  -9   2     2776.89     2627.46    151.78 o
   2  -9   2       10.29       62.36     66.60 o
   3  -9   2     1605.04     1433.46    106.33 o
   4  -9   2     3586.35     3369.19    462.75 o
   5  -9   2      352.50      368.86     45.09 o
   6  -9   2     6886.12     7192.05    921.05 o
   7  -9   2      231.61      220.49     43.51 o
   8  -9   2     3988.01     4499.61    863.34 o
   9  -9   2     1398.64     1454.92    127.25 o
  10  -9   2      622.65      703.96     52.55 o
  11  -9   2     2689.73     3731.21     64.49 o
  12  -9   2       91.60      197.62     50.22 o
  13  -9   2     1400.80     1616.35     58.93 o
  14  -9   2       98.51      147.49     53.53 o
  -9  -8   2        1.61      -26.33     41.99 o
  -8  -8   2     2886.15     3295.97     45.54 o
  -7  -8   2       42.35       56.92     34.62 o
  -6  -8   2     2952.85     3103.03     37.84 o
  -5  -8   2      493.52      624.02     26.66 o
  -4  -8   2       18.18       49.01     31.34 o
  -3  -8   2     5793.90     5724.82    417.91 o
  -2  -8   2     1608.00     1382.63    131.16 o
  -1  -8   2     5501.86     4762.02     91.89 o
   0  -8   2     1513.82     1408.12     74.61 o
   1  -8   2      121.54      138.31     27.78 o
   2  -8   2      904.11      856.73    118.00 o
   3  -8   2    10366.13     9898.41   1008.37 o
   4  -8   2     1189.18     1210.75    147.44 o
   5  -8   2     6037.59     6481.00    855.19 o
   6  -8   2      834.94      872.64    126.91 o
   7  -8   2      947.73     1012.51    201.51 o
   8  -8   2     5759.59     6338.12   1000.35 o
   9  -8   2       59.10       70.95     38.95 o
  10  -8   2     4471.61     5988.40     69.29 o
  11  -8   2      235.32      385.64     50.54 o
  12  -8   2     1354.21     1754.99     59.30 o
  13  -8   2      865.41      980.60     58.27 o
  14  -8   2      137.85      217.20     52.92 o
 -10  -7   2       20.85       63.80     32.83 o
  -9  -7   2     3135.22     3261.04     41.31 o
  -8  -7   2        6.68       24.02     45.21 o
  -7  -7   2     2118.28     2255.62    170.79 o
  -6  -7   2     3775.75     4004.57    413.99 o
  -5  -7   2       28.29       75.28     37.34 o
  -4  -7   2    10302.03     9872.01     57.19 o
  -3  -7   2      146.51      166.59     71.25 o
  -2  -7   2     7695.67     7073.39    236.04 o
  -1  -7   2      640.76      576.48     45.34 o
   0  -7   2      147.88      149.18     21.90 o
   1  -7   2     9322.29     8434.48     94.53 o
   2  -7   2     6463.97     5975.96    318.05 o
   3  -7   2     7702.39     7900.07    663.99 o
   4  -7   2     1843.38     1951.11    231.31 o
   5  -7   2     1178.34     1296.08    163.57 o
   6  -7   2      414.48      545.99    109.10 o
   7  -7   2     5980.78     6247.10   1088.71 o
   8  -7   2      408.75      597.30    127.41 o
   9  -7   2     5454.77     6787.03     59.59 o
  10  -7   2      172.65      137.84     51.83 o
  11  -7   2      191.81      275.56     51.81 o
  12  -7   2     1824.51     2212.86     60.67 o
  13  -7   2       30.23       13.27     50.88 o
  14  -7   2     1230.54     1233.97     62.25 o
 -11  -6   2       65.66       97.44     72.13 o
 -10  -6   2     1339.55     1392.17     54.17 o
  -9  -6   2      193.69      257.20     35.83 o
  -8  -6   2      356.12      407.14     41.21 o
  -7  -6   2     4942.64     5201.45     38.05 o
  -6  -6   2        5.66       60.71     29.44 o
  -5  -6   2    10329.96    10470.64    442.76 o
  -4  -6   2       61.20      125.31     38.42 o
  -3  -6   2     5609.34     5343.92     53.57 o
  -2  -6   2     9835.45     8429.41   1155.80 o
  -1  -6   2      270.16      243.69     21.79 o
   0  -6   2    23759.45    21365.66    185.13 o
   1  -6   2      703.76      707.67     38.69 o
   2  -6   2    11365.98    11276.99    716.42 o
   3  -6   2     4074.37     4653.10    436.41 o
   4  -6   2      527.86      549.82     68.51 o
   5  -6   2     8182.32     8630.49   1256.32 o
   6  -6   2     4559.29     4579.03   1004.93 o
   7  -6   2     2727.51     3603.11    622.07 o
   8  -6   2     1620.59     1984.11     41.98 o
   9  -6   2      655.43      871.15     54.10 o
  10  -6   2       37.57       64.00     50.75 o
  11  -6   2     1712.29     2175.76     58.51 o
  12  -6   2      143.34      274.43     50.90 o
  13  -6   2     1245.15     1558.99     60.04 o
  14  -6   2      133.54       53.78     51.54 o
 -12  -5   2       79.86       88.24     34.49 o
 -11  -5   2      329.64      355.62     34.46 o
 -10  -5   2     1018.50     1115.86     43.41 o
  -9  -5   2       17.07       56.02     24.91 o
  -8  -5   2     5539.24     6491.37    363.06 o
  -7  -5   2        2.64       19.74     30.02 o
  -6  -5   2     7322.20     7502.53    169.95 o
  -5  -5   2     1646.16     1485.70    128.47 o
  -4  -5   2     1630.58     1319.46    114.05 o
  -3  -5   2    27507.34    25673.82     90.81 o
  -2  -5   2      505.01      590.39     37.46 o
  -1  -5   2    44571.43    38741.45   1544.32 o
   0  -5   2     5524.56     4917.53    103.02 o
   1  -5   2    13163.18    12259.23    137.08 o
   2  -5   2    23768.02    23770.29   1198.95 o
   3  -5   2      199.42      235.87     19.72 o
   4  -5   2    36674.59    39701.48   4316.68 o
   5  -5   2     3634.33     3642.33    572.26 o
   6  -5   2     5423.43     6169.81    918.38 o
   7  -5   2      259.35      344.40     50.77 o
   8  -5   2      687.07      862.69     50.75 o
   9  -5   2      773.99     1020.31     52.89 o
  10  -5   2     2689.86     2887.70     47.37 o
  11  -5   2      942.75      930.64     39.74 o
  12  -5   2      365.71      371.53     52.13 o
  13  -5   2      290.52      355.33     37.99 o
  14  -5   2       21.01        1.13     53.08 o
 -12  -4   2        0.54       56.82     62.81 o
 -11  -4   2      819.27      973.06     39.91 o
 -10  -4   2      120.73      135.72     48.60 o
  -9  -4   2     5382.56     5993.00     84.14 o
  -8  -4   2       43.41       60.76     64.79 o
  -7  -4   2     3343.93     2996.77   1741.11 o
  -6  -4   2     5269.76     5074.63     47.02 o
  -5  -4   2      396.05      372.04     28.35 o
  -4  -4   2    36507.21    32618.54     97.25 o
  -3  -4   2      245.97      206.31     36.31 o
  -2  -4   2    59574.16    48322.30    132.96 o
  -1  -4   2    13059.29    11496.61     72.20 o
   0  -4   2     5760.00     5153.25    242.58 o
   1  -4   2    44483.66    42019.73   1194.60 o
   2  -4   2      185.32      217.98     21.43 o
   3  -4   2    53041.79    58576.27    830.37 o
   4  -4   2       27.31       42.49     27.10 o
   5  -4   2    11058.41    12754.76     85.64 o
   6  -4   2     3222.02     3542.51     59.54 o
   7  -4   2     1207.46     1556.83     53.94 o
   8  -4   2     8112.52     8913.26     67.00 o
   9  -4   2     2609.45     3043.49     59.24 o
  10  -4   2     1300.09     1656.62     53.83 o
  11  -4   2       14.15       87.15     48.53 o
  12  -4   2      366.39      443.37     52.23 o
  13  -4   2      137.81      104.44     51.65 o
  14  -4   2      761.26      801.66     60.35 o
 -13  -3   2      191.24      266.38     42.20 o
 -12  -3   2      517.39      569.54     40.35 o
 -11  -3   2      820.09      783.83     29.14 o
 -10  -3   2     1744.14     1798.68     68.36 o
  -9  -3   2       58.94       46.99     22.91 o
  -8  -3   2      185.81      208.00     31.55 o
  -7  -3   2     6374.15     6126.21     51.06 o
  -6  -3   2      844.39      876.05     32.68 o
  -5  -3   2    27182.46    25755.57     89.77 o
  -4  -3   2      173.52      191.55     35.97 o
  -3  -3   2    15604.64    14171.34     70.73 o
  -2  -3   2     9988.21     8269.73    372.34 o
  -1  -3   2       17.31       22.05     21.18 o
   0  -3   2    93061.45    80063.20    198.56 o
   1  -3   2       17.92       75.54     21.24 o
   2  -3   2    30069.45    31683.12   1383.69 o
   3  -3   2    20561.63    22106.37   2058.91 o
   4  -3   2     7725.81     8520.95     79.32 o
   5  -3   2    20247.22    22042.08    102.79 o
   6  -3   2      286.99      319.05     45.10 o
   7  -3   2    16801.89    17758.00     96.32 o
   8  -3   2       18.99       85.11     46.92 o
   9  -3   2     1090.17     1227.44     52.37 o
  10  -3   2     1244.48     1390.40     53.64 o
  11  -3   2       91.27       58.43     50.71 o
  12  -3   2      520.87      578.15     37.88 o
  13  -3   2      379.01      390.85     53.09 o
  14  -3   2      127.39      173.58     55.18 o
 -13  -2   2      128.14       55.69     40.69 o
 -12  -2   2      955.20     1012.87     50.85 o
 -11  -2   2        1.94       80.61     35.34 o
 -10  -2   2       33.76       48.73     27.39 o
  -9  -2   2      489.73      490.99     34.56 o
  -8  -2   2     3626.85     3642.15     46.95 o
  -7  -2   2     3371.44     3611.40     53.71 o
  -6  -2   2     5386.66     5590.62     58.11 o
  -5  -2   2     1223.42     1138.88     41.08 o
  -4  -2   2     2722.93     2680.38     47.02 o
  -3  -2   2    12958.37    11636.80     70.85 o
  -2  -2   2       98.65      114.19     20.83 o
   0  -2   2     2988.15     3014.75    109.38 o
   1  -2   2    28988.44    31075.44   1160.68 o
   2  -2   2    18692.38    21310.54   1449.78 o
   3  -2   2      932.37     1053.91     43.06 o
   5  -2   2        8.49       50.05     48.22 o
   6  -2   2    15381.98    13801.98   1084.73 o
   7  -2   2     2900.35     2844.23    316.98 o
   8  -2   2      839.87      850.63     49.81 o
   9  -2   2     7462.55     7090.98    264.75 o
  10  -2   2       23.69       38.34     25.78 o
  11  -2   2     1566.25     1454.06     48.47 o
  12  -2   2        0.96       10.61     34.00 o
  13  -2   2      197.87      150.86     30.89 o
  14  -2   2      113.72      169.73     55.80 o
 -14  -1   2        0.10       82.09     37.70 o
 -13  -1   2      497.81      452.74     67.16 o
 -12  -1   2      611.69      727.63     99.07 o
 -11  -1   2        1.59      -16.35     24.23 o
 -10  -1   2     2557.79     2655.26     46.17 o
  -9  -1   2     1108.38     1233.85     49.71 o
  -8  -1   2     3225.31     3641.56     57.03 o
  -7  -1   2      107.61      166.99     40.08 o
  -6  -1   2     1913.69     1818.39     37.09 o
  -5  -1   2     1170.95     1313.14     44.19 o
  -4  -1   2    28096.61    28695.75   1150.29 o
  -3  -1   2     1637.10     1685.17     34.58 o
  -2  -1   2    16263.04    16238.06    461.90 o
  -1  -1   2      792.02      799.21     23.78 o
   0  -1   2     1775.92     2040.04     56.95 o
   1  -1   2    39554.46    31559.11   5356.05 o
   2  -1   2      442.65      336.68     46.92 o
   3  -1   2    33398.61    29427.03   7006.80 o
   4  -1   2     1943.73     1906.05     70.25 o
   5  -1   2    16208.32    13806.26    121.18 o
   6  -1   2     7965.29     7813.51   1217.60 o
   7  -1   2       12.23       44.70     31.86 o
   8  -1   2    13192.30    13825.21   1151.48 o
   9  -1   2      125.67      139.64     36.46 o
  10  -1   2     3338.33     3226.53    349.01 o
  11  -1   2      351.90      369.89     38.40 o
  12  -1   2      113.00      127.39     42.51 o
  13  -1   2      750.78      645.83     49.86 o
  14  -1   2        8.08       29.21     38.25 o
 -14   0   2      270.55      298.40     35.18 o
 -13   0   2      966.03     1068.12     67.51 o
 -12   0   2        2.70       15.58     28.12 o
 -11   0   2     3649.63     3788.84    103.23 o
 -10   0   2      157.24      236.26     46.20 o
  -9   0   2     1888.41     2216.91     53.23 o
  -8   0   2     1020.82     1080.19     47.06 o
  -7   0   2      544.06      734.27     43.25 o
  -6   0   2     7485.40     8009.52    441.29 o
  -5   0   2    20158.03    21108.14    282.90 o
  -4   0   2    23675.84    25290.28    287.43 o
  -3   0   2      330.84      506.56     35.66 o
  -2   0   2     4132.19     4199.62     69.30 o
  -1   0   2     4811.38     4985.90     78.79 o
   0   0   2    48180.16    37176.34   3344.09 o
   1   0   2     1611.44     1428.65     70.25 o
   3   0   2     6603.94     6034.59    865.62 o
   4   0   2     8209.60     7375.98     86.96 o
   5   0   2    28474.76    25072.03    134.42 o
   6   0   2      151.34      251.60     52.68 o
   7   0   2    18606.71    19431.52   2038.79 o
   8   0   2      353.46      434.95     42.31 o
   9   0   2     4019.12     4353.66    378.21 o
  10   0   2     3268.53     3254.56    233.25 o
  11   0   2        6.67       44.08     34.01 o
  12   0   2     1876.95     1827.64     47.95 o
  13   0   2       10.05       14.14     41.24 o
 -14   1   2     1258.57     1066.23     80.09 o
 -13   1   2        2.66       -6.23     25.96 o
 -12   1   2     2669.05     2673.46    381.17 o
 -11   1   2      538.98      531.67     87.00 o
 -10   1   2      665.37      734.55     76.22 o
  -9   1   2     7142.17     6992.58    629.36 o
  -8   1   2       14.06       31.01     25.38 o
  -7   1   2    18365.47    19412.14   1202.92 o
  -6   1   2     1573.87     1800.20    129.30 o
  -5   1   2    11755.44    13041.95   1147.10 o
  -4   1   2    15892.50    16236.62   1750.27 o
  -3   1   2     8732.85     8145.93   1162.22 o
  -2   1   2    22455.87    15028.09   1018.62 o
  -1   1   2    18856.94    16787.95    216.90 o
   0   1   2      269.02      454.49     79.56 o
   1   1   2    25125.90    28732.70    801.77 o
   2   1   2     6132.72     6062.91    219.59 o
   3   1   2      206.31      250.89     35.63 o
   4   1   2    28569.68    27552.32    128.53 o
   5   1   2      146.08      197.24     43.36 o
   6   1   2     9956.05     9208.07     76.93 o
   7   1   2     1872.57     1699.87     51.13 o
   8   1   2     2107.06     2313.14    145.50 o
   9   1   2     5036.04     5517.83    488.58 o
  10   1   2        0.46       25.83     32.93 o
  11   1   2     2423.19     2605.90    257.60 o
  12   1   2      104.23      124.81     36.49 o
  13   1   2      267.29      254.46     68.50 o
 -15   2   2      924.11      659.55     75.32 o
 -14   2   2       40.89       88.53     31.38 o
 -13   2   2     1469.87     1357.95    309.88 o
 -12   2   2     1893.40     1728.45    485.44 o
 -11   2   2       16.18       35.16     32.14 o
 -10   2   2     9697.33     9145.04   2336.04 o
  -9   2   2      141.72      123.52     34.54 o
  -8   2   2    14509.54    14727.23   2081.08 o
  -7   2   2      318.75      310.62     36.17 o
  -6   2   2     1014.82      963.42    150.87 o
  -5   2   2    19557.25    17050.70   4016.90 o
  -4   2   2     4437.52     3915.09    807.72 o
  -3   2   2    18900.82    15239.23   5263.49 o
  -2   2   2     8007.75     6318.08    511.90 o
  -1   2   2     4848.55     5031.36     66.49 o
   0   2   2     6216.24     6913.03    107.75 o
   1   2   2     8463.74     8526.36    156.58 o
   2   2   2     5443.43     5690.86    183.72 o
   3   2   2    16869.83    16400.34    194.26 o
   4   2   2      864.82      877.15     45.29 o
   5   2   2     2589.25     2485.29     51.69 o
   6   2   2     5036.53     4464.79     51.14 o
   7   2   2        1.92       72.41     44.73 o
   8   2   2     4883.13     5571.14    114.22 o
   9   2   2       10.09       29.54     33.02 o
  10   2   2     1911.69     1982.93    112.36 o
  11   2   2      288.11      368.69     36.75 o
  12   2   2      174.24      206.37     43.11 o
 -15   3   2       13.51       62.32     38.37 o
 -14   3   2      365.70      222.21     94.39 o
 -13   3   2     1573.77     1296.75    372.53 o
 -12   3   2        1.98       21.47     40.04 o
 -11   3   2     6276.60     5410.54   1708.86 o
 -10   3   2       85.59      122.92     37.46 o
  -9   3   2     9911.16     9942.64   2079.84 o
  -8   3   2     4914.62     5050.66   1057.33 o
  -7   3   2      121.32       83.44     26.06 o
  -6   3   2    22642.59    21581.53   2885.53 o
  -5   3   2      271.58      310.05     47.74 o
  -4   3   2    32994.95    28053.05   7638.42 o
  -3   3   2      106.62      192.51     33.10 o
  -2   3   2     1134.72     1243.78     48.35 o
  -1   3   2    18656.19    19879.24    556.00 o
   0   3   2     4309.32     4519.80    200.87 o
   1   3   2    14147.12    14830.60     69.08 o
   2   3   2     7070.69     7507.73    142.52 o
   3   3   2     1038.56     1129.55     32.93 o
   4   3   2      104.63      107.23     32.82 o
   5   3   2     5467.95     5768.05     64.38 o
   6   3   2     1320.16     1304.26     47.96 o
   7   3   2     5620.04     5859.46     64.10 o
   8   3   2        8.14       39.92     44.23 o
   9   3   2      811.08      962.97     64.13 o
  10   3   2      726.47      835.22     64.95 o
  11   3   2       18.46       31.35     35.35 o
  12   3   2     1123.81      851.37     70.59 o
 -15   4   2        6.71        2.48     37.50 o
 -14   4   2     1031.65      852.00    139.91 o
 -13   4   2       16.15        2.61     36.46 o
 -12   4   2     2566.54     2748.65    930.12 o
 -11   4   2       94.25      143.30     44.42 o
 -10   4   2     5527.73     5583.10   1028.79 o
  -9   4   2     7751.42     8058.30   1533.70 o
  -8   4   2       13.22       31.87     27.21 o
  -7   4   2    23025.93    22761.07   2902.40 o
  -6   4   2      726.14      700.65    126.33 o
  -5   4   2    32766.53    29975.79   7524.39 o
  -4   4   2     5918.13     5803.96   1392.37 o
  -3   4   2     2751.48     3274.33    662.58 o
  -2   4   2    43568.52    42549.49   1627.61 o
  -1   4   2     1187.68     1330.69     56.80 o
   0   4   2    28943.55    29776.95    414.11 o
   1   4   2      165.24      144.65     35.57 o
   2   4   2       28.90       14.24     73.54 o
   3   4   2     7353.64     7378.97    144.07 o
   4   4   2     4648.39     4389.58     47.81 o
   5   4   2     4299.99     4405.34     58.97 o
   6   4   2     3642.23     3806.87     55.60 o
   7   4   2        1.57       23.66     44.08 o
   8   4   2       10.93      115.42     44.64 o
   9   4   2      986.00      985.31     32.26 o
  10   4   2      119.19      145.25     29.77 o
  11   4   2     1011.15      855.89     35.73 o
 -15   5   2      314.36      291.11     45.40 o
 -14   5   2       20.62       28.55     43.62 o
 -13   5   2     1077.60     1100.51    277.71 o
 -12   5   2      469.34      512.46     42.86 o
 -11   5   2      124.25      127.32     32.10 o
 -10   5   2     7440.27     7909.14   1168.50 o
  -9   5   2        1.65       -2.00     26.79 o
  -8   5   2     8266.56     8337.03    824.20 o
  -7   5   2      642.21      623.59    116.58 o
  -6   5   2     6032.81     5451.46   1024.12 o
  -5   5   2    25728.21    23895.66   5284.19 o
  -4   5   2      555.25      650.90     99.95 o
  -3   5   2    31369.83    33042.95   5137.62 o
  -2   5   2      409.24      385.49     27.07 o
  -1   5   2    20898.25    20262.69    502.87 o
   0   5   2     3862.08     3471.20    122.16 o
   1   5   2      366.66      397.38     28.26 o
   2   5   2    15302.66    14619.25    155.93 o
   3   5   2     2702.35     2976.68     51.86 o
   4   5   2     5822.61     6093.55     63.87 o
   5   5   2       20.54       83.78     44.03 o
   6   5   2      111.01       44.09     44.09 o
   7   5   2     1075.93     1018.84     36.88 o
   8   5   2      928.65      898.26     37.46 o
   9   5   2      678.84      729.88     85.04 o
  10   5   2      430.32      384.80     27.80 o
  11   5   2       10.35       -9.60     53.84 o
 -15   6   2       52.03       63.21    106.47 o
 -14   6   2       49.16       22.02     69.34 o
 -13   6   2      312.68      285.52     40.26 o
 -12   6   2      141.49      188.76     32.55 o
 -11   6   2     2826.68     3194.92    355.85 o
 -10   6   2       28.34       48.20     40.39 o
  -9   6   2     2797.03     2795.28    134.35 o
  -8   6   2      420.57      429.59     37.71 o
  -7   6   2       55.72       89.71     26.65 o
  -6   6   2    21282.81    19818.39   4010.47 o
  -5   6   2        1.70       -9.16     27.37 o
  -4   6   2    16307.58    17320.16   2688.94 o
  -3   6   2     2660.72     2835.70    315.48 o
  -2   6   2     7547.02     6994.84    645.78 o
  -1   6   2    10499.83     9914.57    103.05 o
   0   6   2        1.39       47.80     22.82 o
   1   6   2    18641.24    18363.38   1132.67 o
   2   6   2        1.43       24.58     41.35 o
   3   6   2     6241.30     6226.71     51.43 o
   4   6   2     2191.87     2198.71     40.02 o
   5   6   2        3.49      -15.10     32.36 o
   6   6   2     2570.49     2427.50     42.28 o
   7   6   2      632.45      757.38     48.29 o
   8   6   2     1320.33     1449.56     53.69 o
   9   6   2       91.22      139.27     28.62 o
  10   6   2       31.99       40.58     75.07 o
 -14   7   2      172.35      108.50     71.62 o
 -13   7   2      518.38      544.61    103.70 o
 -12   7   2      681.81      658.68     67.13 o
 -11   7   2       40.44       80.89     35.94 o
 -10   7   2      698.33      652.58     36.36 o
  -9   7   2     1179.94     1205.81    111.36 o
  -8   7   2      397.68      387.75     58.62 o
  -7   7   2    10101.41     9308.65   1489.80 o
  -6   7   2       20.47       34.94     26.25 o
  -5   7   2     8590.14     9260.12   1533.49 o
  -4   7   2     3532.05     3623.66    518.19 o
  -3   7   2     1500.36     1665.42    199.84 o
  -2   7   2    23164.39    23459.45   1762.24 o
  -1   7   2        1.16       57.48     26.74 o
   0   7   2    18430.13    18391.73    629.00 o
   1   7   2     2041.78     2219.22    180.58 o
   2   7   2     1803.83     1730.18     48.52 o
   3   7   2     5325.43     5413.35     58.77 o
   4   7   2        2.22      -31.39     31.39 o
   5   7   2     3487.66     3915.33     57.51 o
   6   7   2       91.21      -18.63     32.86 o
   7   7   2      799.65      774.52     50.08 o
   8   7   2      104.98       93.29     48.92 o
   9   7   2       30.35       42.88     66.12 o
 -14   8   2      625.47      382.06     67.23 o
 -13   8   2       23.36       35.22     41.97 o
 -12   8   2       82.78      135.39     37.05 o
 -11   8   2       85.73      115.89     41.97 o
 -10   8   2     1010.43      964.29     76.42 o
  -9   8   2      598.93      595.65     91.41 o
  -8   8   2     2201.92     2304.70    301.42 o
  -7   8   2       37.93       91.81     23.24 o
  -6   8   2     2342.93     2285.67    383.77 o
  -5   8   2     2570.04     2822.64    345.75 o
  -4   8   2       21.32      102.36     52.78 o
  -3   8   2    15845.10    15838.97   1682.74 o
  -2   8   2       16.58       68.92     23.13 o
  -1   8   2     6741.71     6180.21    504.16 o
   0   8   2     2114.70     2099.45     31.83 o
   1   8   2      314.08      178.84    251.55 o
   2   8   2     6899.35     6560.73     51.36 o
   3   8   2      180.18      186.78     33.66 o
   4   8   2     3612.51     3656.47     56.49 o
   5   8   2      162.10      201.26     45.94 o
   6   8   2      335.06      412.36     35.48 o
   7   8   2     1002.59     1165.40     53.13 o
   8   8   2       34.58       48.71     51.02 o
 -14   9   2      119.53       98.38     47.40 o
 -13   9   2       14.64       41.97     42.04 o
 -12   9   2      729.45      722.57     75.33 o
 -11   9   2      418.78      422.21     29.04 o
 -10   9   2     1345.78     1327.68     99.16 o
  -9   9   2      123.87      144.44     30.41 o
  -8   9   2      112.36       86.52     22.79 o
  -7   9   2      167.23      192.08     31.07 o
  -6   9   2     2650.12     2609.32    319.38 o
  -5   9   2     1220.25     1191.22    168.96 o
  -4   9   2     3566.84     3475.74    381.84 o
  -3   9   2      184.24      185.56     20.91 o
  -2   9   2      365.53      371.05     57.28 o
  -1   9   2     4247.81     4060.44    236.45 o
   0   9   2       84.53       15.55     89.80 o
   1   9   2     7096.49     6831.11     52.40 o
   2   9   2        2.81       56.47     43.44 o
   3   9   2     1830.34     1778.46     38.00 o
   4   9   2      774.10      714.03     49.13 o
   5   9   2       19.34      210.92     47.49 o
   6   9   2     1706.05     1436.11     42.70 o
   7   9   2        9.17       23.01     50.61 o
 -13  10   2      780.23      612.87     39.37 o
 -12  10   2       42.15       61.20     33.07 o
 -11  10   2     1105.28      943.83     57.68 o
 -10  10   2      271.87      278.96     46.29 o
  -9  10   2       49.16       61.51     22.45 o
  -8  10   2     1638.83     1788.26    285.17 o
  -7  10   2      927.24      928.56    129.00 o
  -6  10   2     2469.86     2339.90    259.46 o
  -5  10   2      211.02      299.11     41.30 o
  -4  10   2        1.73       31.81     21.37 o
  -3  10   2       66.10      105.52     44.16 o
  -2  10   2     4153.31     3977.60    137.82 o
  -1  10   2      750.45      685.42    269.97 o
   0  10   2     4694.04     4320.20    101.42 o
   1  10   2       55.62       35.69     42.17 o
   2  10   2      503.39      614.62     45.46 o
   3  10   2     1013.63      860.44     38.08 o
   4  10   2      119.50      120.90     47.26 o
   5  10   2     1700.37     1445.02     44.67 o
   6  10   2        7.48       71.88     35.36 o
 -12  11   2      408.92      337.55     28.50 o
 -11  11   2      686.49      623.03     71.64 o
 -10  11   2       22.07       28.52     27.60 o
  -9  11   2     2253.05     2220.91    291.75 o
  -8  11   2      105.11       63.31     35.00 o
  -7  11   2     1149.02     1120.63    152.89 o
  -6  11   2       24.94       56.82     22.18 o
  -5  11   2       16.53      124.80     22.13 o
  -4  11   2     1075.60     1141.08     98.73 o
  -3  11   2     2104.56     2186.18    709.93 o
  -2  11   2      573.90      652.78     41.89 o
  -1  11   2      901.72      959.31     53.62 o
   0  11   2       77.90       97.81     47.16 o
   1  11   2        9.34       95.86     90.24 o
   2  11   2     1330.28     1374.24    130.76 o
   3  11   2      138.61      152.19     27.67 o
   4  11   2     1199.66     1077.26     54.31 o
 -11  12   2       15.44       39.45     25.97 o
 -10  12   2     1385.78     1119.15    110.51 o
  -9  12   2       35.32       96.46     25.24 o
  -8  12   2      599.07      556.55     67.13 o
  -7  12   2      624.78      629.65     81.98 o
  -6  12   2       65.67       99.07     26.10 o
  -5  12   2     1781.89     1763.86    632.66 o
  -4  12   2      325.92      330.73     25.62 o
  -3  12   2      734.04      781.84    218.46 o
  -2  12   2        0.51       48.18     25.54 o
  -1  12   2       86.30      133.92     36.48 o
   0  12   2      306.92      243.26     33.42 o
   1  12   2      863.91      812.57    214.51 o
   2  12   2      120.74       63.20     55.15 o
  -9  13   2      167.97      148.46     41.72 o
  -8  13   2     1425.26     1295.67    241.00 o
  -7  13   2       21.64       48.93     24.61 o
  -6  13   2     1771.97     1744.22    359.43 o
  -5  13   2        0.01       34.14     77.72 o
  -4  13   2      383.79      352.31     50.36 o
  -3  13   2      390.51      443.63     61.98 o
  -2  13   2       86.92       47.61     26.89 o
  -1  13   2      673.72      767.33    207.07 o
   0  13   2      233.74      141.95     59.09 o
   2 -15   3      484.33      394.44     98.42 o
   3 -15   3      411.29      414.73     74.97 o
   4 -15   3      819.21      761.79    143.94 o
   5 -15   3        8.37       18.42     63.63 o
   6 -15   3       67.89       64.39     28.39 o
   7 -15   3      742.57      671.57     52.67 o
  -1 -14   3        0.38       25.88     29.65 o
   0 -14   3      898.61      959.77    140.55 o
   1 -14   3      383.71      409.36     60.77 o
   2 -14   3      849.70      791.28     50.20 o
   3 -14   3      234.06      214.22     35.07 o
   4 -14   3       35.44       28.66     33.94 o
   5 -14   3       42.64       32.50     33.38 o
   6 -14   3      838.51      787.86     83.66 o
   7 -14   3      152.45      157.49     45.74 o
   8 -14   3      736.02      688.44    132.35 o
   9 -14   3       13.98       13.82     24.17 o
  -3 -13   3      828.91      784.79     31.65 o
  -2 -13   3       11.35       85.99     27.23 o
  -1 -13   3     2470.78     2362.68     67.19 o
   0 -13   3      130.56      169.10     55.05 o
   1 -13   3     1478.49     1429.51    293.63 o
   2 -13   3      273.04      246.96     26.92 o
   3 -13   3        9.22      -29.65     66.34 o
   4 -13   3     1010.47      951.40    147.98 o
   5 -13   3      728.42      625.39    144.02 o
   6 -13   3      872.94      800.40    127.77 o
   7 -13   3      213.12      254.37     70.38 o
   8 -13   3      211.95      235.72     78.44 o
   9 -13   3       58.76       63.61     27.34 o
  10 -13   3      829.73      670.26     87.37 o
  11 -13   3       15.15       35.08     28.25 o
  -5 -12   3       44.66       49.66     49.31 o
  -4 -12   3     1713.87     1759.06    139.15 o
  -3 -12   3        9.52       29.67     83.16 o
  -2 -12   3     3047.40     3049.81     28.30 o
  -1 -12   3       39.59       32.07     35.12 o
   0 -12   3      717.23      834.81     34.71 o
   1 -12   3     1847.56     1858.55    245.64 o
   2 -12   3       12.98       14.81     27.11 o
   3 -12   3     3157.44     3164.33    462.66 o
   4 -12   3      462.42      487.72     46.33 o
   5 -12   3     1439.25     1466.01    389.83 o
   6 -12   3      166.46      202.54     45.12 o
   7 -12   3      168.85      161.45     52.83 o
   8 -12   3      456.19      483.40    116.73 o
   9 -12   3      885.72      836.12    126.72 o
  10 -12   3      200.07      273.53     39.01 o
  11 -12   3      365.58      388.45     51.80 o
  12 -12   3       72.84      125.94     36.60 o
  -6 -11   3       13.54      -34.07     67.48 o
  -5 -11   3     2468.28     2529.54     93.45 o
  -4 -11   3       13.02       20.12     22.17 o
  -3 -11   3     2222.05     2204.32     70.71 o
  -2 -11   3     1223.99     1274.47    146.02 o
  -1 -11   3      143.17       80.81     39.88 o
   0 -11   3     5969.64     5799.16    308.06 o
   1 -11   3       20.10       95.71     30.28 o
   2 -11   3     7053.73     6759.94    589.62 o
   3 -11   3      264.21      289.25     42.61 o
   4 -11   3     1002.47      899.43    156.73 o
   5 -11   3     3318.96     3028.48    689.55 o
   6 -11   3        6.58       69.42     44.32 o
   7 -11   3     2957.38     3118.46    475.97 o
   8 -11   3      169.53      191.46     35.19 o
   9 -11   3      672.07      820.11     98.74 o
  10 -11   3       16.61       -4.45     24.21 o
  11 -11   3      118.84       94.33     50.96 o
  12 -11   3      195.38      268.56     36.82 o
  13 -11   3      339.41      332.01     37.86 o
  -8 -10   3      633.07      535.48     47.97 o
  -7 -10   3      178.65      254.72     39.30 o
  -6 -10   3     2052.38     1933.60     87.34 o
  -5 -10   3        2.85       29.59     33.67 o
  -4 -10   3      800.83      862.32     69.09 o
  -3 -10   3     3481.37     3211.99    150.49 o
  -2 -10   3        0.08       53.52     31.00 o
  -1 -10   3    12336.20    11536.24    347.02 o
   0 -10   3       33.85       16.90     29.97 o
   1 -10   3     9693.71     9031.81    227.17 o
   2 -10   3     4064.10     3673.96    395.95 o
   3 -10   3       80.26       61.38     29.89 o
   4 -10   3    12179.63    11635.31   1718.89 o
   5 -10   3        9.88        4.93     27.64 o
   6 -10   3     6105.08     6341.03    735.10 o
   7 -10   3      336.24      326.01     47.86 o
   8 -10   3     1115.41     1254.04    156.28 o
   9 -10   3     1958.75     2106.12    229.71 o
  10 -10   3      107.33       41.40     50.11 o
  11 -10   3      852.23     1067.79     53.39 o
  12 -10   3       71.67      113.27     37.03 o
  13 -10   3       38.75       -4.36     51.18 o
  -9  -9   3      524.77      514.16     36.08 o
  -8  -9   3      426.46      435.25     33.54 o
  -7  -9   3      539.69      525.37     44.90 o
  -6  -9   3        7.35       58.88     32.41 o
  -5  -9   3        2.08      112.29     35.49 o
  -4  -9   3     3407.68     3180.96    109.93 o
  -3  -9   3      363.15      314.01     49.45 o
  -2  -9   3    10250.78     9829.00    348.62 o
  -1  -9   3       99.63       81.24     51.44 o
   0  -9   3     5973.88     5436.21     38.66 o
   1  -9   3     6509.09     5876.51    132.90 o
   2  -9   3      381.32      390.79     38.75 o
   3  -9   3    15624.86    14492.00   1374.34 o
   4  -9   3      340.73      332.43     33.73 o
   5  -9   3    10565.77    10940.04   1404.27 o
   6  -9   3     1720.45     1727.35    261.05 o
   7  -9   3      605.53      673.47    130.45 o
   8  -9   3     6461.01     6952.80    863.12 o
   9  -9   3       86.29       96.76     40.66 o
  10  -9   3     2227.02     2925.65     60.16 o
  11  -9   3        1.62       76.62     49.26 o
  12  -9   3       89.41      172.98     51.46 o
  13  -9   3      206.16      368.16     52.60 o
  14  -9   3       78.00       68.05     51.60 o
 -10  -8   3      222.78      242.64     25.27 o
  -9  -8   3      432.72      506.84     29.46 o
  -8  -8   3        2.37       45.00     37.74 o
  -7  -8   3       58.88      105.72     34.02 o
  -6  -8   3      973.78      950.28     22.83 o
  -5  -8   3     3998.07     3787.27    151.07 o
  -4  -8   3     1549.08     1546.56     68.88 o
  -3  -8   3     4469.58     4011.82     97.45 o
  -2  -8   3      603.96      603.70     28.53 o
  -1  -8   3      798.36      803.07     24.49 o
   0  -8   3    15217.16    13285.43    693.76 o
   1  -8   3       62.73      124.46     27.48 o
   2  -8   3    17432.98    16437.54   1660.23 o
   3  -8   3     1286.78     1147.86     76.45 o
   4  -8   3    10759.11    11092.57   1115.29 o
   5  -8   3    10026.67    10184.97   1227.99 o
   6  -8   3      106.73       43.33     24.53 o
   7  -8   3    12335.02    13191.63   1533.34 o
   8  -8   3      284.72      282.26     23.13 o
   9  -8   3     4250.68     5366.46     65.73 o
  10  -8   3      679.72     1053.75     51.59 o
  11  -8   3      331.25      335.11     50.54 o
  12  -8   3     1659.11     1901.65     60.49 o
  13  -8   3       19.75      114.61     37.46 o
  14  -8   3      383.85      469.94     56.39 o
 -11  -7   3        4.21       61.58     48.99 o
 -10  -7   3      414.88      517.17     29.55 o
  -9  -7   3      502.57      632.29     51.59 o
  -8  -7   3      243.28      288.46     24.56 o
  -7  -7   3     3021.78     3104.64    287.13 o
  -6  -7   3     1947.06     1777.56     54.34 o
  -5  -7   3     1402.37     1371.89    103.07 o
  -4  -7   3      743.64      682.49     24.37 o
  -3  -7   3      790.33      770.59     27.79 o
  -2  -7   3     1510.39     1434.04     79.72 o
  -1  -7   3    21529.86    19722.17    478.28 o
   0  -7   3      839.58      744.36     27.95 o
   1  -7   3    16533.86    14830.69    328.44 o
   2  -7   3     2564.36     2541.48     71.35 o
   3  -7   3     2401.48     2260.02    176.70 o
   4  -7   3    28321.63    29121.76   2735.59 o
   5  -7   3      333.38      354.66     26.91 o
   6  -7   3    15634.73    16058.00   1485.24 o
   7  -7   3     1323.31     1403.70    189.82 o
   8  -7   3     5775.48     6629.00     56.95 o
   9  -7   3     5694.09     6882.32     69.24 o
  10  -7   3       55.01       96.87     49.54 o
  11  -7   3     5210.10     6274.96     71.64 o
  12  -7   3       73.01      128.07     50.78 o
  13  -7   3      590.90      722.15     53.16 o
  14  -7   3      153.11      179.26     54.55 o
 -11  -6   3      196.51      204.18     34.13 o
 -10  -6   3     1269.53     1413.98    112.71 o
  -9  -6   3      460.16      545.26     36.34 o
  -8  -6   3     4669.95     5395.50    263.24 o
  -7  -6   3       65.32      116.92     60.28 o
  -6  -6   3      398.84      392.38     47.47 o
  -5  -6   3     1368.28     1200.09    437.63 o
  -4  -6   3     1250.40     1113.98    114.86 o
  -3  -6   3    11228.92     9833.72    549.44 o
  -2  -6   3    13435.66    11351.92    774.04 o
  -1  -6   3     1696.09     1478.39     31.21 o
   0  -6   3      489.19      407.88     22.77 o
   1  -6   3     3609.69     3548.51     77.30 o
   2  -6   3     1450.79     1516.11     59.01 o
   3  -6   3    23551.77    24076.21   1929.26 o
   4  -6   3       29.22      114.55     30.17 o
   5  -6   3    11435.44    12160.42   1123.45 o
   6  -6   3     1375.28     1503.24    170.78 o
   7  -6   3     2020.34     2131.00     56.89 o
   8  -6   3    14394.55    17622.49     94.57 o
   9  -6   3       16.83       94.75     47.37 o
  10  -6   3     6154.42     7697.33     73.88 o
  11  -6   3      635.33      758.65     53.01 o
  12  -6   3     1083.03     1261.33     55.38 o
  13  -6   3      853.08      935.81     56.75 o
  14  -6   3        2.42       26.90     51.56 o
 -12  -5   3        8.92       12.85     34.95 o
 -11  -5   3     1575.19     1692.78     43.49 o
 -10  -5   3      111.86      202.65     28.79 o
  -9  -5   3     2590.37     3201.82    246.91 o
  -8  -5   3      475.07      231.05    194.05 o
  -7  -5   3     1365.92     1428.40     47.52 o
  -6  -5   3     6233.22     5930.58     47.23 o
  -5  -5   3     1303.32     1193.59     40.82 o
  -4  -5   3    18803.57    15816.09    827.74 o
  -3  -5   3     2479.28     2236.54    105.15 o
  -2  -5   3     1972.31     1671.83     25.30 o
  -1  -5   3     1096.52      997.05     59.12 o
   0  -5   3     7840.74     7063.96    127.72 o
   1  -5   3    14846.65    14245.39    330.71 o
   2  -5   3    13767.76    13185.06    519.22 o
   3  -5   3       89.15      154.73     19.56 o
   4  -5   3     8322.47     8391.66    597.30 o
   5  -5   3      969.98      925.17    119.65 o
   6  -5   3      345.83      532.82     48.14 o
   7  -5   3    13351.57    16192.32     90.30 o
   8  -5   3       27.90       54.05     47.43 o
   9  -5   3     5807.04     7201.97     70.59 o
  10  -5   3      941.65     1164.21     52.97 o
  11  -5   3     1367.13     1618.68     56.39 o
  12  -5   3     2619.98     3015.39     63.28 o
  13  -5   3        9.23      158.72     50.30 o
  14  -5   3      973.67      998.70     58.69 o
 -13  -4   3        9.54      -31.53     60.43 o
 -12  -4   3     1416.61     1526.35    158.79 o
 -11  -4   3       13.02       22.12     30.14 o
 -10  -4   3     1414.27     1594.20     32.84 o
  -9  -4   3     2049.87     2161.82     54.13 o
  -8  -4   3     1018.49     1161.17     46.57 o
  -7  -4   3    13382.48    13915.15     76.56 o
  -6  -4   3      122.25      130.12     27.11 o
  -5  -4   3    20395.75    18467.92     73.57 o
  -4  -4   3     2121.46     1885.56    108.11 o
  -3  -4   3     1244.14     1172.02    107.28 o
  -2  -4   3    10522.99     9164.49    414.85 o
  -1  -4   3     5480.92     4693.32     84.86 o
   0  -4   3    32420.28    28811.36   1034.03 o
   1  -4   3     5402.67     5032.11    160.30 o
   2  -4   3     1923.40     2073.92     72.69 o
   3  -4   3       42.50      106.36     20.57 o
   4  -4   3     4691.44     4708.09    402.75 o
   5  -4   3     4393.08     4702.84     52.85 o
   6  -4   3     6894.34     7666.87     70.89 o
   7  -4   3       95.03      126.23     47.61 o
   8  -4   3     3034.56     3403.68     60.76 o
   9  -4   3     2825.26     3090.32     58.45 o
  10  -4   3      225.65      229.48     35.31 o
  11  -4   3     4037.37     3985.46     52.01 o
  12  -4   3      153.24      278.24     50.09 o
  13  -4   3      938.70      951.18     42.68 o
  14  -4   3      169.39      137.55     52.29 o
 -13  -3   3      812.82      796.30     44.89 o
 -12  -3   3      166.56      137.60     52.78 o
 -11  -3   3      337.96      385.74    224.77 o
 -10  -3   3     3024.36     3013.93     47.02 o
  -9  -3   3        3.51       59.13     44.84 o
  -8  -3   3    13458.39    14834.36     81.85 o
  -7  -3   3       47.13       61.58     28.92 o
  -6  -3   3    11882.75    11484.74     62.62 o
  -5  -3   3    11718.04    11095.32     60.95 o
  -4  -3   3     1118.45     1021.10    128.75 o
  -3  -3   3    33852.20    30862.05   1998.32 o
  -2  -3   3     1833.90     1730.92     77.64 o
  -1  -3   3    53630.03    48672.41   1684.42 o
   0  -3   3     1178.83     1120.40     53.74 o
   1  -3   3      504.19      519.28     35.50 o
   2  -3   3    20994.56    23443.52    768.28 o
   3  -3   3     8273.61     8567.92    959.34 o
   4  -3   3    11102.10    10856.72     75.50 o
   5  -3   3     6340.22     6570.12     68.78 o
   6  -3   3      116.63      110.85     47.03 o
   7  -3   3      122.13      201.07     46.66 o
   8  -3   3     8385.63     8795.92     72.90 o
   9  -3   3      384.09      476.95     47.37 o
  10  -3   3     3365.12     3568.49     60.64 o
  11  -3   3      151.10      222.55     48.71 o
  12  -3   3      478.31      522.36     36.83 o
  13  -3   3      860.70      838.91     55.32 o
  14  -3   3        2.87      144.44     52.73 o
 -13  -2   3      146.71       89.18     39.46 o
 -12  -2   3       18.48      -21.58     37.08 o
 -11  -2   3     3567.92     3796.89     63.76 o
 -10  -2   3      216.85      280.87     48.39 o
  -9  -2   3     6855.94     7313.95     66.63 o
  -8  -2   3     1079.88     1124.42     34.95 o
  -7  -2   3     2819.53     3072.69     42.10 o
  -6  -2   3    18157.49    18080.50     84.88 o
  -5  -2   3     1407.58     1409.74     33.17 o
  -4  -2   3    43962.05    43250.53   2486.98 o
  -3  -2   3     1393.03     1366.23     60.93 o
  -2  -2   3    19717.31    18452.64    474.95 o
  -1  -2   3    44637.86    43837.67   1366.48 o
   0  -2   3     3110.16     3148.25    115.12 o
   1  -2   3    18603.20    20928.70    762.23 o
   2  -2   3     1372.38     1192.39    200.04 o
   3  -2   3    34132.09    26534.28   5824.46 o
   4  -2   3      323.20      472.86    107.22 o
   5  -2   3       93.46       66.68     48.29 o
   6  -2   3     4778.36     4663.72   1287.47 o
   7  -2   3     4522.83     4357.28   1359.78 o
   8  -2   3     2444.79     2297.77    411.80 o
   9  -2   3     1320.00     1244.68    133.59 o
  10  -2   3      171.82      184.95     40.41 o
  11  -2   3       21.98       34.71     48.72 o
  12  -2   3      873.77      782.89     52.76 o
  13  -2   3       52.03       19.32     51.15 o
  14  -2   3      831.49      572.92     57.88 o
 -14  -1   3      123.97      135.27     39.36 o
 -13  -1   3      120.74      107.83     27.33 o
 -12  -1   3     1458.17     1420.34     59.28 o
 -11  -1   3      222.13      254.92     48.82 o
 -10  -1   3     2639.20     2876.93     56.46 o
  -9  -1   3     1908.37     1919.90     51.59 o
  -8  -1   3      180.49      180.60     30.43 o
  -7  -1   3    15032.59    15568.23     84.09 o
  -6  -1   3       57.97       81.44     23.67 o
  -5  -1   3    34973.21    35966.14   1372.76 o
  -4  -1   3     6975.59     7144.02    249.53 o
  -3  -1   3      477.55      532.56     24.49 o
  -2  -1   3    48689.54    49268.51    886.56 o
  -1  -1   3     5601.61     6139.69    171.49 o
   0  -1   3    12574.60    12331.52    791.43 o
   1  -1   3      284.36      201.40     37.93 o
   2  -1   3    10432.60     6202.42     72.29 o
   3  -1   3    14886.63    11098.47   2173.74 o
   4  -1   3       18.48       48.65     36.35 o
   5  -1   3    14042.82    10317.07    104.49 o
   6  -1   3     1197.77      974.82     50.77 o
   7  -1   3     4298.18     4443.66    972.16 o
   8  -1   3       29.14       57.06     35.55 o
   9  -1   3       25.90       28.82     45.01 o
  10  -1   3      313.54      336.29     64.47 o
  11  -1   3     1221.06     1215.49    225.08 o
  12  -1   3      225.13      218.94     42.92 o
  13  -1   3      364.22      290.57     52.59 o
 -14   0   3      332.32      398.80     40.08 o
 -13   0   3      323.63      280.93     61.83 o
 -12   0   3      192.96      210.72     38.82 o
 -11   0   3      147.22      152.70     36.80 o
 -10   0   3     1587.51     1640.45     49.85 o
  -9   0   3      194.76      246.77     35.47 o
  -8   0   3     9608.31    10218.12    585.00 o
  -7   0   3     1979.01     2076.94    126.74 o
  -6   0   3    16362.14    16836.84    296.54 o
  -5   0   3    11440.83    12090.86    383.93 o
  -4   0   3      993.03      991.52     64.47 o
  -3   0   3    49939.22    51815.18   1973.19 o
  -2   0   3      354.87      393.04     43.86 o
  -1   0   3    62420.03    57717.84   3032.00 o
   0   0   3     2762.08     2181.50    219.51 o
   1   0   3     6256.40     5890.57     80.07 o
   2   0   3    54444.71    49576.31   4161.05 o
   3   0   3      544.98      534.10     65.89 o
   4   0   3    41982.75    40496.16   5161.06 o
   5   0   3      568.52      496.62     46.41 o
   6   0   3     4936.33     4124.04     65.23 o
   7   0   3     4600.01     4129.43     70.74 o
   8   0   3       13.41       61.11     32.80 o
   9   0   3     2725.96     2687.39    288.53 o
  10   0   3      945.65      954.16     70.63 o
  11   0   3      451.96      443.22     89.31 o
  12   0   3        9.29        6.03     38.74 o
  13   0   3       31.98       50.18     40.54 o
 -14   1   3       10.47       39.05     42.59 o
 -13   1   3       74.64      116.10     43.26 o
 -12   1   3      486.14      522.87     76.91 o
 -11   1   3      636.38      676.84     57.29 o
 -10   1   3     1921.30     2013.26    340.70 o
  -9   1   3     3815.74     3962.76    358.34 o
  -8   1   3      536.34      571.93     60.30 o
  -7   1   3      287.83      329.93     28.80 o
  -6   1   3     9369.66     9352.38    750.92 o
  -5   1   3      101.84      106.40     30.48 o
  -4   1   3    52565.68    48749.23   5816.56 o
  -3   1   3       21.27       57.46     39.22 o
  -2   1   3    54530.85    41339.55   2205.59 o
  -1   1   3    16573.51    14318.10    358.60 o
   0   1   3     5659.96     5858.82     85.98 o
   1   1   3    68979.63    73706.93   2575.57 o
   2   1   3     1853.24     1894.62    150.98 o
   3   1   3    72032.03    68340.81    210.04 o
   4   1   3    11070.06    10518.92    874.86 o
   5   1   3     4660.00     4089.43     62.16 o
   6   1   3    15926.44    14282.16     92.81 o
   7   1   3      168.59      216.94     45.15 o
   8   1   3     7991.35     6864.85     73.39 o
   9   1   3       52.10      129.57     41.17 o
  10   1   3      563.42      572.76     39.87 o
  11   1   3      298.19      310.36     35.64 o
  12   1   3       20.28       -2.22     38.71 o
  13   1   3      313.83      245.51     44.56 o
 -15   2   3       80.24       16.00     43.23 o
 -14   2   3       38.75       13.58     42.33 o
 -13   2   3     1552.68     1297.82    380.16 o
 -12   2   3       82.68       96.77     36.74 o
 -11   2   3     2915.66     2561.18    719.03 o
 -10   2   3      193.36      257.28     42.61 o
  -9   2   3      304.41      360.50     40.85 o
  -8   2   3     1712.09     1830.51    264.60 o
  -7   2   3    10306.54     9511.86   1648.53 o
  -6   2   3     2974.91     2581.54    625.49 o
  -5   2   3    14642.49    12831.26   2240.81 o
  -4   2   3     1364.56     1110.54    288.46 o
  -3   2   3    11162.43     8048.63     68.84 o
  -2   2   3    27652.16    22948.83   1553.55 o
  -1   2   3       20.33       85.70     53.61 o
   0   2   3    51733.31    57817.01   2893.70 o
   1   2   3     2499.59     2876.11     52.83 o
   2   2   3    23755.04    25171.79   1644.18 o
   3   2   3     8288.47     8468.26     73.06 o
   4   2   3      871.29      817.19     39.79 o
   5   2   3    16634.37    16158.25     93.36 o
   6   2   3       61.52      168.87     43.33 o
   7   2   3     6119.42     5748.54     65.88 o
   8   2   3      458.72      498.39     46.01 o
   9   2   3      764.90      760.61     41.84 o
  10   2   3     1139.30     1233.74     89.11 o
  11   2   3       40.00       59.31     34.79 o
  12   2   3      680.28      529.88     40.49 o
 -15   3   3       27.00       68.71     48.92 o
 -14   3   3     1212.32      699.79     62.58 o
 -13   3   3        0.23       11.18     37.37 o
 -12   3   3     1758.97     1394.70    443.68 o
 -11   3   3      269.66      268.58     29.37 o
 -10   3   3       10.36       56.91     27.98 o
  -9   3   3     2366.14     2370.75    470.08 o
  -8   3   3     2755.36     2817.66    585.31 o
  -7   3   3     3070.92     2558.20    729.27 o
  -6   3   3     2131.94     2061.02    313.67 o
  -5   3   3        3.89       54.19     37.49 o
  -4   3   3       46.51       61.05     31.40 o
  -3   3   3    15218.58    12688.32    921.00 o
  -2   3   3     2792.81     2747.83    137.06 o
  -1   3   3    26674.80    29272.61    111.20 o
   0   3   3      184.09      169.55     31.79 o
   1   3   3     6244.88     7026.74    127.21 o
   2   3   3    10509.43    10724.25    857.63 o
   3   3   3      127.23      142.40     28.12 o
   4   3   3    16074.45    16224.27    290.31 o
   5   3   3      112.83      171.07     45.03 o
   6   3   3     5312.93     4985.95     62.96 o
   7   3   3     2676.43     2336.88     43.84 o
   8   3   3      359.75      376.36     34.02 o
   9   3   3     2765.72     2757.20     58.64 o
  10   3   3       13.08       32.86     34.10 o
  11   3   3      859.86      705.76     50.39 o
  12   3   3       12.75       79.88     37.73 o
 -15   4   3      872.99      624.23     69.61 o
 -14   4   3       48.88       51.62     58.36 o
 -13   4   3      742.53      524.88     47.72 o
 -12   4   3      819.34      912.77    256.59 o
 -11   4   3       33.88       40.34     31.77 o
 -10   4   3     6679.06     6094.07   1780.74 o
  -9   4   3       63.59       94.59     31.61 o
  -8   4   3     3759.57     3314.88    783.84 o
  -7   4   3     1137.99      854.35    119.27 o
  -6   4   3        3.00       12.40     26.82 o
  -5   4   3     8932.81     8823.38   2182.78 o
  -4   4   3     6954.44     7015.48   1550.36 o
  -3   4   3     2692.29     2538.19    240.76 o
  -2   4   3     2524.85     2523.27     58.57 o
  -1   4   3       94.98      195.30     62.26 o
   0   4   3      308.91      338.40     41.47 o
   1   4   3    16493.98    16741.07   1215.61 o
   2   4   3     1451.40     1460.89     88.40 o
   3   4   3    12722.31    13035.43    573.25 o
   4   4   3      450.73      484.90     33.50 o
   5   4   3     2500.24     2573.38     53.48 o
   6   4   3     5370.81     5338.32     62.68 o
   7   4   3        0.62       43.85     30.70 o
   8   4   3     4483.46     4712.66     63.88 o
   9   4   3       13.82       37.88     32.31 o
  10   4   3      749.50      854.66     38.09 o
  11   4   3      323.85      263.77     38.47 o
 -15   5   3      135.20       62.67     63.79 o
 -14   5   3      256.08      181.56     60.88 o
 -13   5   3     1870.64     1813.78    549.93 o
 -12   5   3       33.98       25.86     36.43 o
 -11   5   3     5313.76     5000.92    973.01 o
 -10   5   3      762.53      654.32    102.90 o
  -9   5   3     5945.32     5520.25    823.36 o
  -8   5   3     7288.28     6190.55    512.51 o
  -7   5   3      138.51      119.75     27.50 o
  -6   5   3    13236.16    12392.26   2694.26 o
  -5   5   3      760.93      882.00    169.34 o
  -4   5   3     3998.41     4347.64    782.12 o
  -3   5   3      315.92      478.58    121.11 o
  -2   5   3      455.52      501.53     32.43 o
  -1   5   3    10678.66    11211.50    190.35 o
   0   5   3     8405.07     8559.75     50.73 o
   1   5   3     2143.32     2102.27     44.83 o
   2   5   3     3508.67     3306.34    277.48 o
   3   5   3      605.46      627.19     38.11 o
   4   5   3       99.99       70.79     31.46 o
   5   5   3     3779.89     4036.08     56.35 o
   6   5   3       94.95       91.06     44.98 o
   7   5   3     4004.10     3903.25     48.32 o
   8   5   3      108.62       67.56     46.53 o
   9   5   3      457.97      451.95     37.10 o
  10   5   3      783.02      790.63     40.13 o
 -14   6   3     1266.86      970.68     69.80 o
 -13   6   3       17.14       -1.69     38.69 o
 -12   6   3     2295.99     2118.36    387.03 o
 -11   6   3     1338.91     1294.95    265.00 o
 -10   6   3      881.54      786.26    127.16 o
  -9   6   3     8198.25     7446.63    357.24 o
  -8   6   3       11.14        8.34     24.04 o
  -7   6   3     9865.86     8993.09   1669.61 o
  -6   6   3        9.63       35.70     45.62 o
  -5   6   3     2279.07     2387.40    320.40 o
  -4   6   3     5666.76     5811.51    845.65 o
  -3   6   3     1454.84     1542.50    170.93 o
  -2   6   3    11588.41    11582.96    309.73 o
  -1   6   3     1941.16     1856.63    110.45 o
   0   6   3     2321.98     2214.89    168.20 o
   1   6   3       50.55       61.47     27.04 o
   2   6   3     1778.29     1714.94    216.50 o
   3   6   3     1019.88      872.89     28.63 o
   4   6   3     2301.00     2218.09     41.04 o
   5   6   3       42.56      108.73     42.83 o
   6   6   3     1349.78     1489.83     50.43 o
   7   6   3      332.65      286.62     48.50 o
   8   6   3       46.37       34.59     47.99 o
   9   6   3      831.95      826.43     54.56 o
 -14   7   3       46.52       64.42     43.14 o
 -13   7   3      438.08      439.37     42.47 o
 -12   7   3     1085.39     1067.46    112.11 o
 -11   7   3       21.69       49.41     32.46 o
 -10   7   3     5294.36     5177.01    127.08 o
  -9   7   3       85.34       86.87     26.28 o
  -8   7   3     7315.88     7173.23    938.33 o
  -7   7   3     1792.69     1850.97    303.60 o
  -6   7   3     1336.97     1394.35    234.41 o
  -5   7   3    10012.91    10813.31   1565.48 o
  -4   7   3      158.03      241.92     72.31 o
  -3   7   3    12761.00    13698.36    949.90 o
  -2   7   3       61.05      109.80     27.31 o
  -1   7   3     2098.91     1994.32    126.57 o
   0   7   3     3363.61     3365.65    164.71 o
   1   7   3     1190.24     1199.27    184.52 o
   2   7   3     3326.85     3179.28     29.56 o
   3   7   3     1642.09     1526.08     36.62 o
   4   7   3      291.58      396.37     45.02 o
   5   7   3       38.90       65.64     31.73 o
   6   7   3      617.96      686.00     48.29 o
   7   7   3      144.25      278.23     48.77 o
   8   7   3      711.77      744.59     52.95 o
 -14   8   3       32.27       59.92     42.74 o
 -13   8   3      913.29      906.29     56.01 o
 -12   8   3       52.37      105.64     40.70 o
 -11   8   3     3097.33     2972.30     97.24 o
 -10   8   3       67.74      106.29     26.62 o
  -9   8   3     2530.36     2401.87    268.11 o
  -8   8   3     3817.79     3822.42    567.93 o
  -7   8   3      347.67      366.76     64.98 o
  -6   8   3    10244.26    10159.93   1601.33 o
  -5   8   3        4.26       74.09     20.78 o
  -4   8   3    10364.44    10409.23   1173.32 o
  -3   8   3      967.69     1109.49     77.89 o
  -2   8   3      703.95      670.03     73.54 o
  -1   8   3     5942.54     5709.49    688.85 o
   0   8   3      267.63      367.14     32.00 o
   1   8   3     4445.49     4664.95    259.78 o
   2   8   3      152.88      111.66     30.95 o
   3   8   3      402.34      357.91     33.93 o
   4   8   3      579.14      611.46     47.96 o
   5   8   3      661.55      726.22     51.33 o
   6   8   3      621.51      630.82     36.33 o
   7   8   3      420.42      543.74     50.25 o
 -13   9   3      141.71      170.69     34.02 o
 -12   9   3      970.12      865.23     37.66 o
 -11   9   3      141.29      125.94     36.41 o
 -10   9   3      228.73      244.49     26.86 o
  -9   9   3     3024.42     2943.28    378.95 o
  -8   9   3        3.94       71.94     25.70 o
  -7   9   3     5557.56     5909.26    827.37 o
  -6   9   3      200.30      228.01     62.08 o
  -5   9   3     3424.53     3201.84    369.88 o
  -4   9   3     3601.70     3720.48    419.62 o
  -3   9   3       22.79       42.25     24.54 o
  -2   9   3     5244.21     5339.60    482.08 o
  -1   9   3       80.16      114.55     67.82 o
   0   9   3     3174.82     3243.87    221.98 o
   1   9   3      474.39      411.72     43.80 o
   2   9   3      376.04      408.53     46.73 o
   3   9   3     2291.67     2362.70     51.98 o
   4   9   3      147.20      210.41     45.56 o
   5   9   3      928.41      894.54     51.34 o
   6   9   3       54.11       81.85     48.66 o
 -13  10   3       63.77       79.66     33.20 o
 -12  10   3       75.79      105.24     32.43 o
 -11  10   3        1.78       -3.35     26.20 o
 -10  10   3     1664.29     1523.54    162.28 o
  -9  10   3      152.65      189.22     35.88 o
  -8  10   3     2444.83     2330.49    298.27 o
  -7  10   3      248.47      270.20     49.33 o
  -6  10   3      348.64      355.96     56.70 o
  -5  10   3     4739.95     4653.57    529.95 o
  -4  10   3      102.53      147.37     33.36 o
  -3  10   3     5271.62     5419.98    389.46 o
  -2  10   3      107.41      156.21     25.61 o
  -1  10   3     1242.85     1332.61     97.36 o
   0  10   3     2426.84     2426.84     50.70 o
   1  10   3       12.91       36.50     31.13 o
   2  10   3     2874.46     2739.34     41.79 o
   3  10   3        6.09       22.55     46.19 o
   4  10   3      758.09      743.02     37.86 o
   5  10   3       65.12       21.89     35.02 o
 -12  11   3      205.71      162.31     27.30 o
 -11  11   3      396.31      359.31     26.79 o
 -10  11   3       51.71       55.83     25.57 o
  -9  11   3      270.25      244.31     40.87 o
  -8  11   3      191.99      231.07     30.50 o
  -7  11   3        0.74       31.79     19.89 o
  -6  11   3     2547.53     2579.72    273.11 o
  -5  11   3       31.95      106.15     28.02 o
  -4  11   3     2659.87     2712.45    246.01 o
  -3  11   3      156.45      170.75     55.76 o
  -2  11   3      418.55      323.35    134.30 o
  -1  11   3     2292.71     2340.83    191.32 o
   0  11   3       70.20       30.67     48.02 o
   1  11   3     2202.00     2241.34     60.22 o
   2  11   3       13.65       -1.06     45.59 o
   3  11   3      411.58      375.98     36.31 o
 -10  12   3        3.15       19.94     40.78 o
  -9  12   3      265.64      292.52     49.92 o
  -8  12   3      309.30      360.48     42.82 o
  -7  12   3     1252.05     1266.26    173.29 o
  -6  12   3       47.23       28.71     38.41 o
  -5  12   3      486.78      493.78     65.92 o
  -4  12   3      529.78      502.34     52.64 o
  -3  12   3        0.07       84.72     50.55 o
  -2  12   3     1951.88     2000.73    266.13 o
  -1  12   3       32.15       70.48     36.18 o
   0  12   3     1175.88     1119.15    167.47 o
   1  12   3      103.64       96.97     34.93 o
  -8  13   3      128.98      133.26     53.64 o
  -7  13   3       65.67      103.33     30.36 o
  -6  13   3        0.72       17.41     26.44 o
  -5  13   3      186.38      251.04     71.50 o
  -4  13   3      152.50      137.61     31.03 o
  -3  13   3      889.53      748.25    257.30 o
  -2  13   3       14.66       21.92     35.79 o
   2 -15   4       33.59       66.00     62.21 o
   3 -15   4      275.54      255.24     23.20 o
   4 -15   4     1034.33      824.09    150.23 o
   5 -15   4        1.95        1.41     47.74 o
   6 -15   4     1819.26     1547.11    152.08 o
   7 -15   4       12.55       24.66     31.76 o
  -2 -14   4      763.35      747.33     53.69 o
  -1 -14   4      330.61      358.82     56.45 o
   0 -14   4      796.27      710.57     87.48 o
   1 -14   4       97.58       92.79     25.80 o
   2 -14   4       15.13      -20.78     20.78 o
   3 -14   4     2045.16     2089.60    180.42 o
   4 -14   4      107.08       51.22     28.69 o
   5 -14   4     2732.82     2624.11    265.87 o
   6 -14   4      124.12      152.67     22.24 o
   7 -14   4      987.34     1148.90    188.07 o
   8 -14   4     1243.79     1067.74    154.62 o
   9 -14   4      111.25      122.24     24.59 o
  -4 -13   4      739.74      704.20     55.47 o
  -3 -13   4      479.58      474.64     69.36 o
  -2 -13   4      245.96      227.59     24.51 o
  -1 -13   4       71.35      140.39     53.00 o
   0 -13   4      432.69      436.79     29.74 o
   1 -13   4      234.64      255.91     24.03 o
   2 -13   4     2239.26     2150.95     93.85 o
   3 -13   4       49.97       54.90     35.36 o
   4 -13   4     1718.84     1857.85    229.06 o
   5 -13   4      444.65      459.70     48.76 o
   6 -13   4      303.37      375.42     29.61 o
   7 -13   4     2924.33     2950.41    409.95 o
   8 -13   4       64.82       59.97     27.75 o
   9 -13   4     1636.83     1721.19    270.52 o
  10 -13   4      326.40      297.64     52.61 o
  11 -13   4      417.34      314.83     39.08 o
  -5 -12   4     1238.27     1230.98     41.27 o
  -4 -12   4      131.81      156.48     24.44 o
  -3 -12   4      263.09      280.24     22.75 o
  -2 -12   4      288.03      275.45     28.69 o
  -1 -12   4      754.15      788.55     29.27 o
   0 -12   4     1471.13     1373.22     31.50 o
   1 -12   4     1384.35     1410.55     23.32 o
   2 -12   4       92.75       75.01     25.79 o
   3 -12   4      618.12      537.05     27.34 o
   4 -12   4     1742.23     1512.81    290.55 o
   5 -12   4       82.47       13.93     31.29 o
   6 -12   4     3705.29     3755.28    422.70 o
   7 -12   4       29.33       61.30     19.10 o
   8 -12   4     2028.95     2123.42    194.56 o
   9 -12   4      378.01      346.38     55.66 o
  10 -12   4      185.35      297.08     77.72 o
  11 -12   4     1756.88     2046.79     59.79 o
  12 -12   4       14.25       46.68     52.11 o
  -7 -11   4       69.17      -38.74     40.95 o
  -6 -11   4     1182.67     1111.00    103.49 o
  -5 -11   4       94.28      236.68     75.09 o
  -4 -11   4      111.52       93.41     22.70 o
  -3 -11   4     2248.03     2305.98     46.22 o
  -2 -11   4      702.11      656.55     26.92 o
  -1 -11   4     2868.17     2766.35    141.29 o
   0 -11   4      772.69      719.65     26.82 o
   1 -11   4      240.12      216.16     25.09 o
   2 -11   4      328.51      284.38     25.13 o
   3 -11   4     4132.17     4072.06    492.01 o
   4 -11   4     1043.81     1062.87    187.48 o
   5 -11   4     2368.56     2404.03    461.24 o
   6 -11   4       64.09       83.82     39.87 o
   7 -11   4      908.45      972.32     83.30 o
   8 -11   4     1630.04     1610.30    177.46 o
   9 -11   4       16.99       28.19     22.97 o
  10 -11   4     2238.52     2727.18     58.77 o
  11 -11   4       65.40      -51.19     51.19 o
  12 -11   4      893.73     1033.55     55.54 o
  13 -11   4      287.80      402.77     52.25 o
  -8 -10   4        0.25       34.31     29.65 o
  -7 -10   4      796.01      759.16     62.46 o
  -6 -10   4     1280.10     1355.13     59.52 o
  -5 -10   4        3.72       29.91     27.83 o
  -4 -10   4     4729.69     4659.98    171.62 o
  -3 -10   4      133.42      155.90     33.59 o
  -2 -10   4     4384.19     4149.14    119.72 o
  -1 -10   4       18.49       63.41     53.61 o
   0 -10   4      358.13      373.61     53.39 o
   1 -10   4     7429.61     6507.01     67.24 o
   2 -10   4      758.63      820.04     30.79 o
   3 -10   4     5432.59     5009.03    558.51 o
   4 -10   4      344.95      434.38     51.85 o
   5 -10   4      432.43      498.84     51.58 o
   6 -10   4       74.82      144.85     44.10 o
   7 -10   4     3589.09     3734.47    373.56 o
   8 -10   4      880.33      917.42    122.18 o
   9 -10   4     2478.12     2817.69    326.89 o
  10 -10   4        8.34      -10.90     35.98 o
  11 -10   4      413.48      515.48     36.04 o
  12 -10   4      875.36      880.88     55.74 o
  13 -10   4       21.49       75.44     52.48 o
  -9  -9   4       59.40       54.33     68.19 o
  -8  -9   4      138.62      173.44     28.65 o
  -7  -9   4     2570.38     2788.94     46.20 o
  -6  -9   4        7.82      -15.99     21.34 o
  -5  -9   4     5560.49     5800.66    275.04 o
  -4  -9   4        4.81       32.59     32.19 o
  -3  -9   4     3387.30     3346.98    202.93 o
  -2  -9   4     4139.79     4000.53     70.37 o
  -1  -9   4        1.61       52.65     19.52 o
   0  -9   4    13511.67    12413.57    220.87 o
   1  -9   4      145.60       90.18     23.61 o
   2  -9   4    10413.29    10033.34    595.52 o
   3  -9   4      745.05      800.32     76.22 o
   4  -9   4      264.07      280.76     29.82 o
   5  -9   4     2543.80     2659.12    181.92 o
   6  -9   4     1898.08     1957.75    178.62 o
   7  -9   4     1121.96     1247.78    140.36 o
   8  -9   4     1043.68     1205.83    122.88 o
   9  -9   4       19.27       28.31     49.01 o
  10  -9   4       10.82       50.29     37.17 o
  11  -9   4      991.66     1111.86     54.77 o
  12  -9   4        6.05       10.97     50.45 o
  13  -9   4      880.49      988.49     57.11 o
 -10  -8   4      159.45      187.99     31.24 o
  -9  -8   4        3.73       18.64     56.12 o
  -8  -8   4     2484.04     2645.93    225.86 o
  -7  -8   4      110.02      123.49     31.17 o
  -6  -8   4     5706.56     5718.34    476.30 o
  -5  -8   4      286.36      289.77     21.40 o
  -4  -8   4     1394.54     1354.12     95.47 o
  -3  -8   4    10012.14     9256.95    174.20 o
  -2  -8   4      155.68      160.29     17.41 o
  -1  -8   4    18009.22    16714.57     49.19 o
   0  -8   4      138.48      168.87     31.30 o
   1  -8   4     7688.48     7139.35    159.38 o
   2  -8   4     4732.50     4810.96    188.74 o
   3  -8   4       62.67      149.48     18.25 o
   4  -8   4    11273.96    11355.51    598.77 o
   5  -8   4     1206.07     1363.94     88.47 o
   6  -8   4     2666.74     2808.19    217.05 o
   7  -8   4      158.39      199.46     39.14 o
   8  -8   4       23.94      -47.78     47.78 o
   9  -8   4      656.78      724.55     37.15 o
  10  -8   4     1484.58     1559.46     41.68 o
  11  -8   4      421.24      491.17     51.65 o
  12  -8   4      447.90      518.39     52.83 o
  13  -8   4      106.53      161.05     37.50 o
  14  -8   4       19.64       30.99     37.63 o
 -11  -7   4      254.06      210.65     56.17 o
 -10  -7   4      105.14      118.85     32.72 o
  -9  -7   4     1723.92     1850.09    150.77 o
  -8  -7   4      229.90      363.43     88.51 o
  -7  -7   4     3673.70     3832.44    300.97 o
  -6  -7   4      953.46      902.43    268.32 o
  -5  -7   4      413.80      329.45    100.87 o
  -4  -7   4    13514.96    12362.78    725.36 o
  -3  -7   4       28.01       64.29     40.63 o
  -2  -7   4    23879.78    21490.28    657.60 o
  -1  -7   4     2801.13     2488.93     27.95 o
   0  -7   4     4497.08     4068.63    110.92 o
   1  -7   4    20021.41    18596.66    103.35 o
   2  -7   4        9.76       23.24     19.98 o
   3  -7   4    26349.07    25781.40    706.42 o
   4  -7   4      117.85      154.70     21.23 o
   5  -7   4     6455.39     6747.71    527.13 o
   6  -7   4     4436.36     4685.94    404.34 o
   7  -7   4        0.79       51.93     32.45 o
   8  -7   4     5560.68     7019.23     67.71 o
   9  -7   4      868.24     1059.17     51.59 o
  10  -7   4      886.02     1095.91     52.82 o
  11  -7   4        2.33       38.57     49.60 o
  12  -7   4       56.72       35.34     50.79 o
  13  -7   4      168.48      132.89     53.16 o
  14  -7   4      296.41      196.96     54.52 o
 -11  -6   4      433.70      471.01     30.29 o
 -10  -6   4      541.11      538.62     25.92 o
  -9  -6   4       82.38       97.37     40.23 o
  -8  -6   4       46.12       60.50     26.83 o
  -7  -6   4     1636.96     1518.83    103.33 o
  -6  -6   4       26.67      102.91     35.96 o
  -5  -6   4     8294.68     7297.11   1059.47 o
  -4  -6   4        2.95      -35.21     61.05 o
  -3  -6   4     9146.10     7302.15    536.59 o
  -2  -6   4     7894.75     6981.45    251.35 o
  -1  -6   4     1116.59     1042.78     23.55 o
   0  -6   4    25068.87    22114.03    885.01 o
   1  -6   4       48.13       97.13     19.43 o
   2  -6   4    21232.94    21155.42    536.05 o
   3  -6   4     5749.43     5901.74    227.18 o
   4  -6   4     6516.79     6650.24    397.40 o
   5  -6   4    12743.38    13654.08   1090.75 o
   6  -6   4       17.00      -14.03     45.33 o
   7  -6   4    13350.28    16189.17     88.54 o
   8  -6   4       20.16       84.69     34.09 o
   9  -6   4      741.80      953.70     38.59 o
  10  -6   4      810.34      940.31     50.76 o
  11  -6   4       17.98       36.46     34.25 o
  12  -6   4      890.77     1193.70     54.26 o
  13  -6   4      115.98      259.04     52.25 o
  14  -6   4      151.87      145.43     53.70 o
 -12  -5   4      701.95      734.99     71.61 o
 -11  -5   4        2.19       17.72     54.34 o
 -10  -5   4       20.50       13.03     26.40 o
  -9  -5   4      641.28      668.11     63.48 o
  -8  -5   4     2397.35     2193.51     38.39 o
  -7  -5   4     1562.90     1444.08    159.38 o
  -6  -5   4     3641.16     3353.28    386.44 o
  -5  -5   4       32.90      129.49     38.15 o
  -4  -5   4       36.33       57.57     18.22 o
  -3  -5   4     7842.46     7172.24    404.89 o
  -2  -5   4     2594.34     2391.65    104.15 o
  -1  -5   4    26863.41    23331.00   1031.93 o
   0  -5   4     3252.09     3483.65    116.85 o
   1  -5   4     7257.38     6982.20    223.32 o
   2  -5   4    20994.42    21197.86    901.85 o
   3  -5   4     2277.91     2484.86    108.71 o
   4  -5   4    31193.10    32979.69   1430.84 o
   5  -5   4       71.67      136.50     44.17 o
   6  -5   4    18889.84    22449.65     97.87 o
   7  -5   4     2848.89     3041.81     44.26 o
   8  -5   4     1105.29     1215.26     41.00 o
   9  -5   4     3841.85     4575.25     61.99 o
  10  -5   4        3.32      -34.29     34.29 o
  11  -5   4     1893.60     2238.63     57.57 o
  12  -5   4        0.23      -49.96     49.96 o
  13  -5   4      422.12      434.15     39.06 o
  14  -5   4      147.75       61.88     52.87 o
 -13  -4   4      550.61      474.10     58.06 o
 -12  -4   4      215.36      237.02     35.51 o
 -11  -4   4        8.26       17.29     26.34 o
 -10  -4   4     1674.19     1761.48     43.01 o
  -9  -4   4      937.12      935.10     94.21 o
  -8  -4   4     2631.96     2570.74    255.47 o
  -7  -4   4     1055.75     1021.50    176.05 o
  -6  -4   4        3.70       35.09     26.98 o
  -5  -4   4     2850.62     2741.18    222.38 o
  -4  -4   4     9324.20     8750.71    482.72 o
  -3  -4   4     4361.33     4101.44    188.98 o
  -2  -4   4    18007.09    16499.66    735.17 o
  -1  -4   4      591.02      638.12     21.21 o
   0  -4   4    15571.52    14780.36    338.96 o
   1  -4   4    28286.05    29474.54    702.46 o
   2  -4   4      832.61      935.35     30.52 o
   3  -4   4    53753.45    57067.79    895.81 o
   4  -4   4      836.15      809.49    185.54 o
   5  -4   4    17012.28    18573.84     94.03 o
   6  -4   4     8655.92     9076.57     73.01 o
   7  -4   4     1689.82     1730.31     52.65 o
   8  -4   4    10583.87    10458.48     68.00 o
   9  -4   4       13.59        8.88     46.64 o
  10  -4   4     3561.27     3912.92     60.95 o
  11  -4   4      292.58      313.83     51.01 o
  12  -4   4      563.78      646.62     52.31 o
  13  -4   4      631.80      606.19     52.66 o
  14  -4   4        3.52       13.59     53.20 o
 -13  -3   4      583.14      594.32     31.87 o
 -12  -3   4       12.89      -37.32     37.69 o
 -11  -3   4     3140.36     3167.21     91.94 o
 -10  -3   4      147.15      223.77     46.88 o
  -9  -3   4     2945.19     3006.52     44.70 o
  -8  -3   4      389.90      513.10     33.03 o
  -7  -3   4      371.28      404.84     68.04 o
  -6  -3   4    11035.07    10773.12   1058.57 o
  -5  -3   4    10372.86     9905.96    801.20 o
  -4  -3   4     4838.34     4782.37    108.49 o
  -3  -3   4     1718.63     1595.48     86.81 o
  -2  -3   4      189.96      169.56     15.27 o
  -1  -3   4       18.02       46.57     16.43 o
   0  -3   4    23576.81    24169.12    897.96 o
   1  -3   4     7203.84     7690.17    318.83 o
   2  -3   4    31515.05    34469.73   2122.10 o
   3  -3   4     2613.21     2550.33    421.70 o
   4  -3   4     6246.45     6013.60    828.68 o
   5  -3   4    21627.78    18838.99   5546.41 o
   6  -3   4        7.22       33.22     33.22 o
   7  -3   4    16725.17    15381.90     80.29 o
   8  -3   4      479.80      595.58     49.26 o
   9  -3   4     3787.43     3719.11     58.95 o
  10  -3   4     2732.28     2665.27     57.68 o
  11  -3   4      136.14      152.12     34.42 o
  12  -3   4     1741.58     1649.23     43.52 o
  13  -3   4       72.18       21.38     50.65 o
  14  -3   4      263.35      216.48     55.82 o
 -13  -2   4        2.35       35.04     26.34 o
 -12  -2   4     2333.66     2411.04     48.64 o
 -11  -2   4      126.63      138.31     48.29 o
 -10  -2   4     1540.65     1810.52     53.59 o
  -9  -2   4     3554.81     3889.81     57.54 o
  -8  -2   4      278.14      278.35     43.79 o
  -7  -2   4    14474.21    14364.82    790.01 o
  -6  -2   4     2000.91     1944.33    102.80 o
  -5  -2   4     9752.57    10162.42    407.08 o
  -4  -2   4     2588.24     2748.18     73.27 o
  -3  -2   4     2099.59     1997.83     25.96 o
  -2  -2   4    25461.58    26016.03    814.33 o
  -1  -2   4    13490.21    13507.03    259.27 o
   0  -2   4     2350.88     2378.85    100.00 o
   1  -2   4     7820.60     7920.69    614.33 o
   2  -2   4     2594.14     2215.10    707.89 o
   3  -2   4      465.94      389.63     44.76 o
   4  -2   4    24020.34    18464.91   2345.82 o
   5  -2   4      765.62      661.78    178.65 o
   6  -2   4    10846.50     6755.11     99.91 o
   7  -2   4     1482.13      989.62     60.29 o
   8  -2   4     2089.98     1902.71    525.98 o
   9  -2   4     4793.55     4527.77   1182.59 o
  10  -2   4        8.05       21.40     45.66 o
  11  -2   4     3506.06     2830.35    519.82 o
  12  -2   4      110.46      172.17     46.92 o
  13  -2   4      339.91      278.32     53.18 o
 -14  -1   4        9.44       35.56     35.68 o
 -13  -1   4     1321.14     1388.41     46.60 o
 -12  -1   4      707.41      621.85     95.32 o
 -11  -1   4      327.79      378.18     40.70 o
 -10  -1   4     6394.83     6766.37    146.61 o
  -9  -1   4       35.02      102.59     43.67 o
  -8  -1   4    13124.31    14766.15   1060.54 o
  -7  -1   4      735.41      812.71     60.31 o
  -6  -1   4    10792.40    11744.63    210.30 o
  -5  -1   4    12565.12    13281.90    415.27 o
  -4  -1   4     3640.06     3833.50     47.32 o
  -3  -1   4    46850.57    51161.47    939.93 o
  -2  -1   4     4128.45     4511.01     46.71 o
  -1  -1   4     3111.74     3511.68     47.73 o
   0  -1   4       90.90      156.77     45.96 o
   1  -1   4       89.68      123.07     36.64 o
   2  -1   4    14051.75     9101.23    184.06 o
   3  -1   4    32320.97    25927.95   3428.89 o
   4  -1   4      490.43      356.78     84.69 o
   5  -1   4     1148.89     1077.24    184.02 o
   6  -1   4     2928.52     2419.23     67.79 o
   7  -1   4      297.11      220.95     44.42 o
   8  -1   4     4994.82     3605.63     66.13 o
   9  -1   4       53.97       77.71     63.92 o
  10  -1   4     3198.10     2856.63    567.07 o
  11  -1   4      239.48      267.76     76.86 o
  12  -1   4      402.23      349.26     44.63 o
  13  -1   4      752.50      504.22     55.73 o
 -14   0   4      418.69      364.10     54.08 o
 -13   0   4      947.28      835.54     55.39 o
 -12   0   4      100.82      213.82     62.48 o
 -11   0   4     4962.15     5116.09    530.04 o
 -10   0   4       20.47       39.28     38.45 o
  -9   0   4     8933.06     9926.70    538.12 o
  -8   0   4     2361.27     2734.79    308.83 o
  -7   0   4     1275.83     1431.44    174.56 o
  -6   0   4    17687.67    18098.13   1315.75 o
  -5   0   4      483.44      547.25     72.63 o
  -4   0   4    18701.74    18807.12    965.30 o
  -3   0   4     1217.91     1273.77     48.65 o
  -2   0   4    25536.01    25807.54   1044.01 o
  -1   0   4     8264.89     7628.49    512.14 o
   0   0   4     1254.32     1027.49     53.96 o
   1   0   4    41742.57    33209.27   1373.60 o
   2   0   4    17248.30    16304.02   1132.82 o
   3   0   4     2292.77     2204.78    227.19 o
   4   0   4     3468.28     3494.20    496.26 o
   5   0   4     3934.97     3852.17    591.90 o
   6   0   4     1100.42      930.94     49.00 o
   7   0   4     6936.13     5656.88     69.28 o
   8   0   4      369.26      329.82     44.72 o
   9   0   4     1884.62     1964.28    283.67 o
  10   0   4      552.95      558.27    123.79 o
  11   0   4       97.95       85.54     34.64 o
  12   0   4     1311.95     1084.92    101.06 o
  13   0   4        0.09       -2.21     44.89 o
 -14   1   4      803.71      523.35     53.97 o
 -13   1   4        4.18        7.95     46.59 o
 -12   1   4     2755.00     2218.86     56.44 o
 -11   1   4        3.27       85.61     42.27 o
 -10   1   4     2342.18     2365.56    358.38 o
  -9   1   4     5638.93     5725.03    999.87 o
  -8   1   4      201.12      227.87     25.14 o
  -7   1   4    19790.92    20002.56   3630.41 o
  -6   1   4      336.34      268.84     34.15 o
  -5   1   4    16097.39    15126.13   1461.14 o
  -4   1   4     5274.31     4749.29    568.93 o
  -3   1   4     9539.97     8556.41    622.53 o
  -2   1   4    47593.49    41663.02   1755.45 o
  -1   1   4     1703.34     1587.90     52.03 o
   0   1   4    52178.65    50743.57   2022.27 o
   1   1   4     1329.36     1347.01     46.15 o
   2   1   4     2018.24     1944.34     57.79 o
   3   1   4      761.69      657.83     32.23 o
   4   1   4      384.25      392.22     57.59 o
   5   1   4     6725.88     6774.08   1300.46 o
   6   1   4     3352.33     3025.07     57.89 o
   7   1   4      312.61      267.68     45.18 o
   8   1   4        4.77       62.39     43.45 o
   9   1   4      658.42      587.71     47.68 o
  10   1   4       11.07       59.33     49.46 o
  11   1   4     1182.72     1116.77    142.34 o
  12   1   4        8.84       38.56     39.15 o
 -14   2   4      128.75       61.00     48.34 o
 -13   2   4      816.18      503.49     48.33 o
 -12   2   4       61.05      101.56     54.09 o
 -11   2   4       78.01       86.41     33.83 o
 -10   2   4     7190.69     6893.89   1788.96 o
  -9   2   4      601.05      643.61    213.15 o
  -8   2   4    14234.86    13794.21   3559.14 o
  -7   2   4     1578.71     1488.58    380.04 o
  -6   2   4    11444.13     9886.32   1924.30 o
  -5   2   4    19077.65    16111.13   3175.70 o
  -4   2   4      631.17      465.04     27.50 o
  -3   2   4    48915.13    38913.05    148.63 o
  -2   2   4      406.63      387.26     41.69 o
  -1   2   4    33751.65    35256.80    724.73 o
   0   2   4    14792.46    16704.77    145.40 o
   1   2   4     2449.70     2760.34     51.57 o
   2   2   4    21657.54    21406.52    930.18 o
   3   2   4       64.09       89.56     30.28 o
   4   2   4    11996.76    12126.55   1476.71 o
   5   2   4        6.05       34.19     31.40 o
   6   2   4      130.48      292.00     44.65 o
   7   2   4      985.78      970.19     47.11 o
   8   2   4      521.79      397.45     33.31 o
   9   2   4      548.51      393.39     34.35 o
  10   2   4      543.53      576.55     78.52 o
  11   2   4        0.15      -20.21     35.74 o
  12   2   4        8.19      -26.71     36.79 o
 -15   3   4      189.58      113.37     61.31 o
 -14   3   4       92.10       89.41     47.55 o
 -13   3   4      106.62       62.37     45.67 o
 -12   3   4      190.02      173.19     71.70 o
 -11   3   4     2643.77     2587.95    757.42 o
 -10   3   4      355.33      316.02    108.98 o
  -9   3   4     8157.65     7441.73   2345.33 o
  -8   3   4      192.96      264.83     82.70 o
  -7   3   4     1376.48     1316.65    138.90 o
  -6   3   4    21652.15    18271.45   2829.91 o
  -5   3   4       34.88       65.22     26.38 o
  -4   3   4    30396.62    23866.44    810.64 o
  -3   3   4      350.43      282.67     34.99 o
  -2   3   4    17451.60    16798.15    732.45 o
  -1   3   4    19212.31    20276.06    220.07 o
   0   3   4      207.71      213.86     44.92 o
   1   3   4    22315.29    24468.25   1143.67 o
   2   3   4      311.99      345.35     29.88 o
   3   3   4     8991.63     8998.26    223.88 o
   4   3   4     2665.55     2963.35    281.86 o
   5   3   4       88.32       27.12     32.85 o
   6   3   4     2298.83     2040.89     41.87 o
   7   3   4      583.94      496.70     33.42 o
   8   3   4     1912.28     1822.76     53.12 o
   9   3   4       82.14      177.35     45.45 o
  10   3   4       19.30       69.80     62.58 o
  11   3   4      108.66      163.99     36.05 o
 -15   4   4       50.45       28.28     61.09 o
 -14   4   4       60.79       91.38     55.72 o
 -13   4   4      609.10      655.66    157.36 o
 -12   4   4      806.72      820.56    290.21 o
 -11   4   4      112.15      143.38     45.91 o
 -10   4   4      677.30      718.14    224.77 o
  -9   4   4      952.82      869.70    232.86 o
  -8   4   4      100.69      106.49     28.26 o
  -7   4   4     9223.04     8186.15   1226.10 o
  -6   4   4      226.39      270.75     41.02 o
  -5   4   4    15539.30    15483.75   3494.85 o
  -4   4   4     2932.75     2359.61    185.99 o
  -3   4   4     3170.66     2991.41    203.06 o
  -2   4   4    16038.55    15561.25   1010.31 o
  -1   4   4      556.25      700.60     47.35 o
   0   4   4    27280.32    28472.67   1201.10 o
   1   4   4      703.97      647.73     33.03 o
   2   4   4     3729.39     3763.31    162.75 o
   3   4   4    10670.42    11314.01    677.08 o
   4   4   4      213.97      194.48     40.04 o
   5   4   4     6035.90     5313.29     52.48 o
   6   4   4      307.53      303.00     31.31 o
   7   4   4     2116.88     1839.05     40.95 o
   8   4   4      231.33      210.92     46.38 o
   9   4   4       18.96       53.28     46.63 o
  10   4   4      533.99      509.63     39.87 o
 -14   5   4     1069.45      910.31    188.64 o
 -13   5   4       36.81       36.98     37.78 o
 -12   5   4      227.36      225.52     60.85 o
 -11   5   4      207.03      263.44     65.33 o
 -10   5   4     1444.81     1175.55    122.87 o
  -9   5   4     1545.27     1401.95    185.77 o
  -8   5   4     3226.63     3051.44    313.82 o
  -7   5   4      978.32     1009.89    176.55 o
  -6   5   4      885.90      883.75    182.78 o
  -5   5   4     3443.34     3562.90    514.82 o
  -4   5   4      811.56      947.04    138.21 o
  -3   5   4    21823.27    20725.33   1160.05 o
  -2   5   4       30.39       88.49     37.87 o
  -1   5   4    17264.55    17062.00    562.25 o
   0   5   4     6403.59     6587.13    440.98 o
   1   5   4      452.44      488.53     95.13 o
   2   5   4    13376.17    13507.73    740.91 o
   3   5   4       65.15       98.43     22.64 o
   4   5   4     8898.83     9067.27    760.61 o
   5   5   4       47.89      136.80     43.73 o
   6   5   4      809.74      963.62     47.58 o
   7   5   4     1755.32     1708.29     51.74 o
   8   5   4       24.62       57.37     45.24 o
   9   5   4     1221.78     1210.10     54.55 o
  10   5   4       26.84        0.32     57.64 o
 -14   6   4      167.73      187.38     34.95 o
 -13   6   4      151.43      169.86     34.23 o
 -12   6   4     1165.43     1138.42    192.84 o
 -11   6   4      267.63      286.79     33.45 o
 -10   6   4     2790.70     2536.35    215.04 o
  -9   6   4      282.69      328.97     55.53 o
  -8   6   4      314.01      341.90     53.91 o
  -7   6   4      739.08      721.64    107.71 o
  -6   6   4     1100.38     1240.94    198.86 o
  -5   6   4     3206.46     3364.79    586.15 o
  -4   6   4    11559.64    12653.72   1573.17 o
  -3   6   4      253.59      285.25     54.31 o
  -2   6   4     3144.37     2987.51    192.47 o
  -1   6   4     5421.60     5462.67    262.86 o
   0   6   4      181.66      270.55    151.91 o
   1   6   4     9326.12     9174.60     72.39 o
   2   6   4      149.16      147.46     44.35 o
   3   6   4     6268.93     6443.30     40.78 o
   4   6   4      950.01      937.20     48.21 o
   5   6   4      393.14      367.77     34.24 o
   6   6   4     3309.49     3059.19     44.95 o
   7   6   4        2.67      -17.54     44.95 o
   8   6   4     1498.84     1445.96     52.98 o
   9   6   4        2.88      -49.19     49.19 o
 -14   7   4      130.87      147.29     35.81 o
 -13   7   4     1487.34     1345.83     88.04 o
 -12   7   4      157.65      187.82     33.28 o
 -11   7   4     2148.48     2153.64     40.69 o
 -10   7   4      177.79      233.26     35.13 o
  -9   7   4       32.32       72.28     23.47 o
  -8   7   4     1728.94     1803.85    249.32 o
  -7   7   4     1373.74     1340.85    206.44 o
  -6   7   4     4743.92     4942.37    741.21 o
  -5   7   4     1500.12     1581.01    217.01 o
  -4   7   4      182.77      240.75     25.55 o
  -3   7   4       44.42       51.47     27.87 o
  -2   7   4     3814.38     3634.33    163.44 o
  -1   7   4     1219.87     1190.98     49.39 o
   0   7   4     6636.66     6060.31    256.53 o
   1   7   4        1.22      -31.79     31.79 o
   2   7   4     3405.01     3414.24    331.34 o
   3   7   4     2283.71     2131.52   1307.14 o
   4   7   4        0.19      -43.97     43.97 o
   5   7   4     3606.56     3382.23     45.80 o
   6   7   4        1.29      100.15     32.66 o
   7   7   4     1079.05      981.29     52.51 o
   8   7   4      145.78      155.94     50.87 o
 -14   8   4     1100.82      896.23     40.49 o
 -13   8   4       52.55       58.55     42.06 o
 -12   8   4     1045.85     1034.12     37.09 o
 -11   8   4      662.74      669.86     29.96 o
 -10   8   4      214.80      191.56     23.51 o
  -9   8   4     3650.30     3792.22    555.60 o
  -8   8   4      454.78      432.89     77.46 o
  -7   8   4     3282.98     3454.51    483.57 o
  -6   8   4      132.39      220.89     26.99 o
  -5   8   4       89.60      127.47     23.40 o
  -4   8   4     1863.73     2099.44    230.57 o
  -3   8   4     3015.29     3264.62    227.99 o
  -2   8   4     1464.95     1507.26     77.63 o
  -1   8   4     2128.72     2053.28    121.83 o
   0   8   4       54.55       74.50     25.17 o
   1   8   4      350.76      307.98     22.59 o
   2   8   4     2081.93     1617.01    962.97 o
   3   8   4      212.60      232.01     31.58 o
   4   8   4     2076.71     2034.55     51.89 o
   5   8   4        4.04      -24.81     44.23 o
   6   8   4      443.95      494.91     48.73 o
   7   8   4      397.20      301.73     36.08 o
 -13   9   4      341.83      258.91     34.73 o
 -12   9   4     1066.49      892.43     36.93 o
 -11   9   4       34.21       37.47     22.04 o
 -10   9   4     3065.01     2771.24    264.22 o
  -9   9   4       14.08       58.37     25.57 o
  -8   9   4     1895.72     1915.29    173.27 o
  -7   9   4      814.36      835.39    105.36 o
  -6   9   4        7.96       62.24     38.03 o
  -5   9   4     4132.12     4208.86    506.83 o
  -4   9   4     1016.86     1015.16     99.30 o
  -3   9   4     1705.64     1665.52    148.29 o
  -2   9   4       15.60      123.11     27.42 o
  -1   9   4       44.16        4.03     53.35 o
   0   9   4     1021.50      927.11     32.60 o
   1   9   4     2080.81     1717.99    232.59 o
   2   9   4      471.07      373.78     33.29 o
   3   9   4      726.13      788.04     34.17 o
   4   9   4        6.51       14.93     45.85 o
   5   9   4        5.67       77.03     47.08 o
 -12  10   4        0.39       36.24     25.47 o
 -11  10   4     1151.27      973.22     77.78 o
 -10  10   4      202.44      157.13     22.30 o
  -9  10   4      614.41      642.67     92.07 o
  -8  10   4     1896.28     1992.32    245.43 o
  -7  10   4        3.54       37.97     17.75 o
  -6  10   4     3665.06     3829.16    446.89 o
  -5  10   4       20.08       88.01     32.21 o
  -4  10   4     1652.92     1717.12    127.20 o
  -3  10   4     1036.69     1082.77    104.19 o
  -2  10   4       10.05       39.15     54.58 o
  -1  10   4     2267.93     2332.99    136.27 o
   0  10   4      737.98      631.06    270.84 o
   1  10   4      710.09      729.29     32.67 o
   2  10   4      134.37       50.41     32.56 o
   3  10   4       23.96       78.77     45.16 o
   4  10   4      171.46      184.52     32.68 o
 -11  11   4      262.91      185.46     24.85 o
 -10  11   4       89.29      133.04     25.22 o
  -9  11   4     1982.83     1754.32    166.74 o
  -8  11   4        6.88       -8.37     19.45 o
  -7  11   4     2561.51     2373.85    367.28 o
  -6  11   4      419.28      431.55     22.48 o
  -5  11   4      525.33      578.32     55.55 o
  -4  11   4     1961.37     2078.95    189.60 o
  -3  11   4        4.02       38.21     21.94 o
  -2  11   4     2351.94     2310.34    180.82 o
  -1  11   4       35.61       52.86     25.95 o
   0  11   4      355.73      414.31     55.07 o
   1  11   4      132.08      129.63     45.26 o
   2  11   4       46.23      181.39     45.35 o
  -9  12   4       25.29       36.34     25.73 o
  -8  12   4      810.28      709.38     62.63 o
  -7  12   4      667.45      688.71     93.38 o
  -6  12   4       53.04       83.88     24.49 o
  -5  12   4     1718.88     1653.50    212.27 o
  -4  12   4       15.54       47.85     50.04 o
  -3  12   4     1504.73     1400.11    150.15 o
  -2  12   4       82.31      116.22     22.20 o
  -1  12   4      157.37      181.50     54.57 o
   0  12   4      614.91      548.25     72.77 o
  -5  13   4        2.72      -27.90     27.90 o
   1 -15   5      609.27      600.83     90.38 o
   2 -15   5        1.28       12.23     46.97 o
   3 -15   5     1529.53     1409.45    167.15 o
   4 -15   5       36.52       13.40     29.92 o
   5 -15   5      627.22      564.89    130.72 o
   6 -15   5       25.02       25.01     38.09 o
   7 -15   5       35.72       94.61     47.36 o
  -2 -14   5      214.27      182.88     29.46 o
  -1 -14   5      249.01      321.12     36.54 o
   0 -14   5     1855.49     1821.99     56.39 o
   1 -14   5       14.04      -53.01     53.01 o
   2 -14   5     2518.18     2628.24    147.86 o
   3 -14   5       20.62       91.20     56.61 o
   4 -14   5      576.76      653.45     76.28 o
   5 -14   5      622.03      563.53     62.06 o
   6 -14   5       59.06      172.52     57.45 o
   7 -14   5     1059.60     1038.30    115.69 o
   8 -14   5      152.12      220.59     35.28 o
   9 -14   5      341.02      335.12     55.78 o
  -4 -13   5      461.60      513.72     45.80 o
  -3 -13   5      541.83      419.48     56.33 o
  -2 -13   5        0.54       53.76     30.57 o
  -1 -13   5     2991.31     2893.75     99.39 o
   0 -13   5       90.48       91.93     24.06 o
   1 -13   5     3354.47     3221.59    100.07 o
   2 -13   5      606.41      521.64     22.53 o
   3 -13   5      505.15      574.37     45.49 o
   4 -13   5     3085.30     2772.10    203.49 o
   5 -13   5       14.35       59.16     20.78 o
   6 -13   5     2769.37     2574.93    238.08 o
   7 -13   5       62.69       49.23     24.02 o
   8 -13   5      719.38      924.23     75.20 o
   9 -13   5      599.66      613.02     82.82 o
  10 -13   5        2.92      -10.66     38.83 o
  11 -13   5      740.23      812.82     54.77 o
  -6 -12   5       40.71      105.13     43.70 o
  -5 -12   5       11.33       52.28     41.30 o
  -4 -12   5      817.45      894.24     48.66 o
  -3 -12   5      212.64      259.74     59.03 o
  -2 -12   5     3401.01     3503.56     44.49 o
  -1 -12   5       14.48        1.45     18.86 o
   0 -12   5     2180.68     2104.06     61.07 o
   1 -12   5     2276.57     2199.47     85.76 o
   2 -12   5      132.51      139.50     22.68 o
   3 -12   5     6356.69     6131.55    384.32 o
   4 -12   5       10.26       -3.23     26.01 o
   5 -12   5     4180.90     4334.88    430.95 o
   6 -12   5     1116.17     1153.79     85.32 o
   7 -12   5      682.94      803.55     68.92 o
   8 -12   5     2455.88     2419.65    295.35 o
   9 -12   5        0.43       30.54     27.86 o
  10 -12   5     1469.94     1787.04     57.93 o
  11 -12   5        3.99       47.02     51.40 o
  12 -12   5      125.30      130.06     53.55 o
  -7 -11   5        5.45      -42.44    111.58 o
  -6 -11   5      141.45       64.90     36.92 o
  -5 -11   5     1033.12     1020.70     69.34 o
  -4 -11   5      667.06      686.34     38.47 o
  -3 -11   5     2198.87     2305.53     98.61 o
  -2 -11   5       83.13      102.82     23.01 o
  -1 -11   5      255.16      305.19     53.70 o
   0 -11   5     3886.20     3551.88     45.88 o
   1 -11   5       95.23      114.89     21.48 o
   2 -11   5     9085.96     9160.47    310.72 o
   3 -11   5        6.78       32.83     21.67 o
   4 -11   5     3048.17     3303.68    173.14 o
   5 -11   5     3269.27     3370.43    222.66 o
   6 -11   5      373.52      423.34     42.22 o
   7 -11   5     5541.64     5650.40    508.70 o
   8 -11   5       16.08       45.63     22.30 o
   9 -11   5     2532.43     2941.72    538.06 o
  10 -11   5      554.65      546.71     52.38 o
  11 -11   5      193.42      310.44     51.38 o
  12 -11   5      631.07      777.60     54.69 o
  -8 -10   5       30.07       -0.50     31.04 o
  -7 -10   5     1012.45     1037.45     45.23 o
  -6 -10   5      891.02      842.37     43.10 o
  -5 -10   5     1020.38     1017.86     64.85 o
  -4 -10   5      304.07      411.31     57.97 o
  -3 -10   5       96.47      110.73     19.56 o
  -2 -10   5      638.38      601.33     28.86 o
  -1 -10   5     6152.12     6091.31     52.22 o
   0 -10   5     1189.13     1174.05     25.97 o
   1 -10   5     7640.56     7206.88    176.19 o
   2 -10   5      888.34      982.42     58.64 o
   3 -10   5     1409.31     1452.24     59.78 o
   4 -10   5     6385.68     6416.10    328.40 o
   5 -10   5      409.32      417.19     24.91 o
   6 -10   5    10297.74    10380.81    702.43 o
   7 -10   5       72.25      146.63     36.94 o
   8 -10   5     2446.15     2562.42    323.02 o
   9 -10   5     2760.56     2947.72     46.72 o
  10 -10   5      260.53      393.99     36.01 o
  11 -10   5     2711.47     3206.57     61.27 o
  12 -10   5       41.52       78.85     36.15 o
  13 -10   5      648.32      580.94     55.90 o
  -9  -9   5       61.67       33.54     69.53 o
  -8  -9   5     1956.40     1858.16     40.69 o
  -7  -9   5       84.79      104.51     28.46 o
  -6  -9   5     1021.37      999.90     40.59 o
  -5  -9   5      343.18      351.18     22.90 o
  -4  -9   5       17.25       52.52     34.47 o
  -3  -9   5     5164.03     4924.73    141.03 o
  -2  -9   5     3591.79     3296.49    135.67 o
  -1  -9   5     1883.80     1681.25     32.73 o
   0  -9   5     1093.71     1023.93     39.47 o
   1  -9   5      913.94      850.32     24.77 o
   2  -9   5       37.00       70.07     25.87 o
   3  -9   5     5713.42     5698.03    195.67 o
   4  -9   5     1998.77     2068.43     92.22 o
   5  -9   5     7607.59     7642.01    579.58 o
   6  -9   5       37.84       75.38     24.68 o
   7  -9   5     2036.27     2180.66    203.84 o
   8  -9   5     3890.25     4805.56     60.47 o
   9  -9   5      226.34      344.99     47.88 o
  10  -9   5     4002.67     4943.76     64.50 o
  11  -9   5       76.05      145.76     49.32 o
  12  -9   5     1053.87     1128.30     55.98 o
  13  -9   5      467.08      442.90     38.47 o
 -10  -8   5       54.10       69.28     64.56 o
  -9  -8   5     1606.42     1667.51     43.82 o
  -8  -8   5      125.98      166.16     23.71 o
  -7  -8   5      594.89      710.45     60.65 o
  -6  -8   5     2532.71     2169.39    638.31 o
  -5  -8   5      246.94      218.50     24.75 o
  -4  -8   5    10668.38     9442.38    716.43 o
  -3  -8   5      481.50      435.72     23.76 o
  -2  -8   5     2206.17     2028.21    119.64 o
  -1  -8   5      505.07      536.63     88.31 o
   0  -8   5      566.50      572.92     73.89 o
   1  -8   5     4344.44     4026.40    157.58 o
   2  -8   5     6680.30     6500.31    215.38 o
   3  -8   5      797.06      786.50     41.08 o
   4  -8   5     2009.68     2056.56    141.41 o
   5  -8   5     1555.74     1367.01     74.50 o
   6  -8   5      247.16      276.59     24.09 o
   7  -8   5     5854.31     5877.05   1110.74 o
   8  -8   5      155.98      192.02     46.65 o
   9  -8   5     3345.22     3932.61     49.16 o
  10  -8   5      427.83      600.87     50.44 o
  11  -8   5      733.09      873.43     39.55 o
  12  -8   5     1265.72     1385.15     55.01 o
  13  -8   5      112.43      -12.12     52.90 o
 -11  -7   5        6.57       41.54     37.88 o
 -10  -7   5      991.64     1266.51    102.77 o
  -9  -7   5      608.02      622.88     24.87 o
  -8  -7   5      265.01      220.91     94.26 o
  -7  -7   5     7318.71     7255.92    411.82 o
  -6  -7   5      501.69      505.56     30.91 o
  -5  -7   5     9717.12     9339.51    456.36 o
  -4  -7   5      691.18      669.17     24.40 o
  -3  -7   5     3333.27     3140.53     29.31 o
  -2  -7   5     5592.98     5032.97    107.02 o
  -1  -7   5     1176.37     1251.35    135.44 o
   0  -7   5    17907.07    16700.14    534.69 o
   1  -7   5     1957.63     1827.02     70.00 o
   2  -7   5     1414.55     1397.84     22.89 o
   3  -7   5       17.11       60.90     20.62 o
   4  -7   5     3315.16     3321.45    127.14 o
   5  -7   5     2043.92     2135.81    159.08 o
   6  -7   5     6839.48     6949.90   1012.17 o
   7  -7   5      203.05      252.32     32.49 o
   8  -7   5     2201.91     2679.04     55.75 o
   9  -7   5     1606.62     1801.05     53.81 o
  10  -7   5       23.12       57.23     34.11 o
  11  -7   5     2819.78     3070.27     48.47 o
  12  -7   5      203.66      273.53     51.84 o
  13  -7   5     1135.50     1153.90     57.48 o
  14  -7   5      162.75      144.22     53.25 o
 -11  -6   5      447.22      455.11     30.80 o
 -10  -6   5     1581.12     1449.02    426.74 o
  -9  -6   5       11.53       29.48     53.24 o
  -8  -6   5     7797.80     7887.55    376.76 o
  -7  -6   5       97.15       53.94     81.16 o
  -6  -6   5     7622.77     6829.51    699.33 o
  -5  -6   5     4483.17     4425.99    298.35 o
  -4  -6   5      420.63      422.34     23.18 o
  -3  -6   5    22358.19    19177.38   1432.04 o
  -2  -6   5      860.57      856.92     41.43 o
  -1  -6   5    22779.23    19998.43    861.30 o
   0  -6   5      430.38      486.09     19.15 o
   1  -6   5     1476.81     1536.59     66.95 o
   2  -6   5    11287.11    11265.49    360.68 o
   3  -6   5     2456.78     2452.18     93.76 o
   4  -6   5     8140.34     8428.09    169.12 o
   5  -6   5     2309.69     2512.15    237.01 o
   6  -6   5      290.23      312.67     33.66 o
   7  -6   5       63.13      233.89     49.42 o
   8  -6   5     3273.78     3683.38     59.59 o
   9  -6   5      287.44      455.23     49.72 o
  10  -6   5     2196.52     2470.15     57.45 o
  11  -6   5       55.99       20.99     34.24 o
  12  -6   5     1094.06     1142.01     40.91 o
  13  -6   5      488.04      334.73     38.79 o
  14  -6   5       14.38       22.27     52.35 o
 -12  -5   5        8.42       62.19     34.61 o
 -11  -5   5     1429.43     1437.10     66.33 o
 -10  -5   5      176.63      187.22     36.19 o
  -9  -5   5     3375.53     3400.90     39.36 o
  -8  -5   5       16.29       74.60     30.31 o
  -7  -5   5     1690.62     1667.71     88.25 o
  -6  -5   5     7028.99     6502.00    246.05 o
  -5  -5   5        1.63       55.46     28.17 o
  -4  -5   5    26220.26    24220.20    812.98 o
  -3  -5   5       21.50       18.94     20.77 o
  -2  -5   5    12664.90    10764.64    233.50 o
  -1  -5   5     4076.44     3418.94    167.86 o
   0  -5   5      808.73      690.57     34.87 o
   1  -5   5    19504.81    19030.64    736.44 o
   2  -5   5     4106.99     3968.49     42.10 o
   3  -5   5    20405.88    21237.96    338.83 o
   4  -5   5       19.06       85.31     31.61 o
   5  -5   5       69.01       52.50     27.96 o
   6  -5   5     5144.96     5793.20     53.39 o
   7  -5   5     1681.66     1686.38     54.69 o
   8  -5   5     2266.88     2564.90     44.59 o
   9  -5   5      727.31      764.69     36.68 o
  10  -5   5       67.02      127.47     47.66 o
  11  -5   5       93.17       80.82     34.31 o
  12  -5   5      729.20      813.17     53.18 o
  13  -5   5        2.98       67.80     51.13 o
  14  -5   5      441.48      443.88     54.78 o
 -13  -4   5      129.05      107.45     95.36 o
 -12  -4   5      681.53      751.91     47.03 o
 -11  -4   5      337.40      376.68     47.43 o
 -10  -4   5     1339.16     1364.79    132.16 o
  -9  -4   5       75.07       35.45     35.58 o
  -8  -4   5       15.93       76.00     32.46 o
  -7  -4   5     9508.87     8706.16    155.06 o
  -6  -4   5       48.58       63.37     28.97 o
  -5  -4   5    25255.48    23996.60   2037.79 o
  -4  -4   5     1403.03     1420.17     20.31 o
  -3  -4   5     5844.35     5353.58     46.07 o
  -2  -4   5    24444.07    23576.94    722.98 o
  -1  -4   5      324.07      329.37     15.77 o
   0  -4   5    31950.22    31273.51    942.59 o
   1  -4   5     1556.60     1489.08     56.23 o
   2  -4   5    32983.23    37047.26   1797.49 o
   3  -4   5     7953.23     8553.13    661.70 o
   4  -4   5      676.41      753.06    155.84 o
   5  -4   5    14650.54    15955.34   1704.87 o
   6  -4   5      314.74      372.41     47.99 o
   7  -4   5     9010.68     8296.89     62.38 o
   8  -4   5       24.45      194.60     47.25 o
   9  -4   5      119.89       -6.69     46.91 o
  10  -4   5      665.62      586.74     37.78 o
  11  -4   5      925.87      941.43     51.00 o
  12  -4   5      259.73      324.09     49.94 o
  13  -4   5      288.37      303.14     52.39 o
 -13  -3   5      258.38      258.61     35.59 o
 -12  -3   5      416.23      469.51     44.14 o
 -11  -3   5      129.22      145.87     46.00 o
 -10  -3   5      777.48      749.65     39.49 o
  -9  -3   5      682.73      753.52     59.63 o
  -8  -3   5     6064.64     5927.92    281.57 o
  -7  -3   5      876.56      827.98     25.94 o
  -6  -3   5    16956.25    16568.28    762.60 o
  -5  -3   5     4243.19     4303.36    161.07 o
  -4  -3   5     1022.04     1074.10     20.03 o
  -3  -3   5    35504.13    34302.76   1025.94 o
  -2  -3   5       30.84       30.73     19.42 o
  -1  -3   5    76137.80    83401.67    182.09 o
   0  -3   5     1688.55     1824.44     88.31 o
   1  -3   5    18295.57    19582.51    880.32 o
   2  -3   5    37947.06    38481.29   3284.74 o
   3  -3   5     1880.40     1681.03    342.02 o
   4  -3   5    34138.55    27718.57  10204.53 o
   5  -3   5        1.88       36.96     42.94 o
   6  -3   5     8774.41     8332.95    138.09 o
   7  -3   5     1639.74     1619.26    103.44 o
  10  -3   5     1152.62     1226.19     37.83 o
  11  -3   5      786.64      795.86     51.06 o
  12  -3   5       37.72      -35.57     50.03 o
  13  -3   5        6.64        2.23     50.31 o
 -13  -2   5      232.93      223.13     54.57 o
 -12  -2   5      173.75      219.33     42.66 o
 -11  -2   5      759.87      748.93     38.63 o
 -10  -2   5     1932.35     2086.02     72.25 o
  -9  -2   5     3360.84     3398.08    161.59 o
  -8  -2   5     1445.42     1448.74     80.72 o
  -7  -2   5     1453.38     1559.17     27.96 o
  -6  -2   5     4971.95     5010.73    186.63 o
  -5  -2   5       16.50       45.51     20.98 o
  -4  -2   5    20951.68    21565.14    188.13 o
  -3  -2   5      809.49      841.04     36.53 o
  -2  -2   5    52141.87    53628.90    406.20 o
  -1  -2   5    15084.46    16044.77    475.27 o
   0  -2   5     2264.43     2271.33    108.57 o
   1  -2   5    43332.43    38833.46   3779.77 o
   2  -2   5        3.33       61.50     35.40 o
   3  -2   5    41914.33    30077.72   7425.67 o
   4  -2   5     1715.98     1411.57     40.82 o
   5  -2   5     4352.10     3731.23    658.43 o
   6  -2   5     9436.27     5935.13    690.81 o
   7  -2   5      200.27      129.72     54.44 o
   8  -2   5     6751.52     4597.16     85.18 o
   9  -2   5       80.82       90.75     46.26 o
  10  -2   5      971.31      899.94    180.82 o
  11  -2   5      186.99      191.56     51.82 o
  13  -2   5      305.45      224.28     51.59 o
 -14  -1   5       48.46      201.48     55.62 o
 -13  -1   5      872.44      715.11     55.38 o
 -12  -1   5      165.42      126.45     49.68 o
 -11  -1   5     1860.17     2077.38     56.56 o
 -10  -1   5      355.92      463.50     46.34 o
  -9  -1   5      775.15      815.87     82.09 o
  -8  -1   5      918.39      975.72     97.10 o
  -7  -1   5     3019.21     3313.38    197.47 o
  -6  -1   5     1939.83     2019.18     30.10 o
  -5  -1   5     7255.31     7504.60    169.34 o
  -4  -1   5       39.63       81.48     30.39 o
  -3  -1   5     4592.45     4657.07     88.64 o
  -2  -1   5    13159.57    13664.40    475.97 o
  -1  -1   5      145.70      208.88     57.62 o
   0  -1   5    26089.09    23642.76   3652.06 o
   1  -1   5        6.89      -19.63     41.06 o
   2  -1   5    13225.88     9774.08   1392.68 o
   3  -1   5     9718.84     7872.00    407.17 o
   4  -1   5     1925.17     1519.36    266.45 o
   5  -1   5    15143.53    12894.81   2403.60 o
   6  -1   5      146.23      113.97     32.91 o
   7  -1   5     9442.25     6854.06     80.05 o
   8  -1   5      721.06      591.22     55.60 o
   9  -1   5     1221.20     1098.25    265.27 o
  10  -1   5     1001.74      967.61    317.92 o
  11  -1   5        6.67       13.19     40.96 o
  12  -1   5      970.96      790.99    131.62 o
  13  -1   5        5.63       -7.73     56.70 o
 -14   0   5     1127.57      779.18     58.74 o
 -13   0   5        8.60      147.57     49.57 o
 -12   0   5     1750.65     1645.76     54.63 o
 -11   0   5      216.94      189.82     46.64 o
 -10   0   5      569.61      673.99     84.95 o
  -9   0   5     4544.89     4713.68    786.40 o
  -8   0   5     1876.93     2009.83    299.03 o
  -7   0   5     5484.17     6110.65    533.94 o
  -6   0   5      917.58     1090.58    108.96 o
  -5   0   5      629.59      712.96     24.23 o
  -4   0   5      429.99      431.35     28.88 o
  -3   0   5    13413.08    13432.41    182.89 o
  -2   0   5     4102.45     4016.84    164.51 o
  -1   0   5    26894.39    24332.12   3376.75 o
   0   0   5        7.26       83.78     74.17 o
   1   0   5     3854.30     3035.73    216.58 o
   2   0   5    17461.89    14811.18     78.59 o
   3   0   5     3500.81     3120.96    340.53 o
   4   0   5    19367.73    16656.18   2771.44 o
   5   0   5        2.27        3.46     25.96 o
   6   0   5    10018.72     7026.55    514.80 o
   7   0   5     3286.49     2660.57     56.61 o
   8   0   5      698.66      583.18     46.33 o
   9   0   5     4249.55     3177.66     62.48 o
  10   0   5        0.57       19.58     33.18 o
  11   0   5     1327.68     1195.89    213.26 o
  12   0   5       56.42       48.81     39.32 o
 -14   1   5       38.28       49.11     49.11 o
 -13   1   5     1031.85      836.11     52.19 o
 -12   1   5      836.15      603.59     47.62 o
 -11   1   5      112.36      171.39     58.77 o
 -10   1   5     6808.73     6987.43   1207.73 o
  -9   1   5      206.97      234.40     26.61 o
  -8   1   5     4770.69     5201.20    923.22 o
  -7   1   5      497.13      473.90     74.73 o
  -6   1   5      194.99      248.94     26.32 o
  -5   1   5     8630.30     7745.23   1112.88 o
  -4   1   5     6232.15     5680.04    313.94 o
  -3   1   5     7606.11     6262.47     53.50 o
  -2   1   5    15747.80    15348.81    445.73 o
  -1   1   5      162.12      192.06     49.01 o
   0   1   5      474.46      489.93     70.41 o
   1   1   5    15072.79    14092.13     74.01 o
   2   1   5     1547.54     1552.32    157.68 o
   3   1   5    15066.79    14519.25   1747.17 o
   4   1   5      208.50      308.67    121.91 o
   5   1   5     8268.41     8471.44   1307.02 o
   6   1   5     7962.74     5185.69   1558.43 o
   7   1   5       74.68       57.27     43.53 o
   8   1   5     6838.31     5309.22     68.49 o
   9   1   5        2.11      -44.44     44.44 o
  10   1   5     1505.58     1454.24    228.15 o
  11   1   5      342.87      315.79     36.71 o
  12   1   5       59.04       10.87     88.00 o
 -14   2   5      320.86      183.20     48.09 o
 -13   2   5     1298.81      859.47     49.30 o
 -12   2   5       39.36       65.32     40.84 o
 -11   2   5     6038.07     5730.32   1640.58 o
 -10   2   5      909.90      762.62    214.26 o
  -9   2   5     2802.96     2912.19    713.60 o
  -8   2   5     4268.10     3842.27    782.63 o
  -7   2   5      277.59      306.76     70.34 o
  -6   2   5    24117.32    20622.39   3058.58 o
  -5   2   5     1468.39     1367.52    251.59 o
  -4   2   5    11103.04     8784.90    495.00 o
  -3   2   5      740.77      591.56     73.33 o
  -2   2   5      201.55      229.53     75.00 o
  -1   2   5    12623.17    12027.02     84.04 o
   0   2   5     8275.62     8125.81    267.79 o
   1   2   5     2270.90     2344.72     43.35 o
   2   2   5     4601.64     4792.15    168.92 o
   3   2   5      416.59      524.12     37.52 o
   4   2   5      337.04      428.94     50.54 o
   5   2   5     6733.72     6576.59    486.49 o
   6   2   5      140.09      137.23     82.58 o
   7   2   5     3947.97     3736.88     58.89 o
   8   2   5       34.76       17.83     44.57 o
   9   2   5      694.13      690.02     46.45 o
  10   2   5      849.36      756.16     50.85 o
  11   2   5       27.41       33.00     35.29 o
 -14   3   5     1488.89      851.94     51.70 o
 -13   3   5       15.23       -3.71     33.14 o
 -12   3   5     2419.35     2282.47    762.44 o
 -11   3   5     1369.77     1251.46    349.30 o
 -10   3   5     1597.30     1502.33    392.82 o
  -9   3   5     7688.57     6620.74   1848.36 o
  -8   3   5        6.07       19.79     28.19 o
  -7   3   5    16398.08    13725.03   1769.83 o
  -6   3   5      298.27      299.82     42.06 o
  -5   3   5     6493.14     5446.92    995.52 o
  -4   3   5     8912.99     7411.97    115.58 o
  -3   3   5      486.57      498.59     69.16 o
  -2   3   5    17044.18    16170.33    536.02 o
  -1   3   5     1686.89     2021.16    227.26 o
   0   3   5     4668.92     5099.57    266.52 o
   1   3   5      431.14      597.84     34.44 o
   2   3   5      958.01      991.55     70.04 o
   3   3   5     2361.64     2426.12    270.94 o
   4   3   5     2975.06     3014.26    403.82 o
   5   3   5      381.77      387.14     66.66 o
   6   3   5     1832.89     1775.01     52.54 o
   7   3   5       98.63       93.93     44.73 o
   8   3   5       69.05      104.98     33.15 o
   9   3   5     1623.78     1331.89     51.74 o
  10   3   5        2.95       73.96     47.47 o
  11   3   5      550.66      459.05     38.51 o
 -14   4   5        1.93       27.17     33.79 o
 -13   4   5      733.00      856.61    207.22 o
 -12   4   5      767.97      727.65    209.95 o
 -11   4   5      327.46      358.81     91.70 o
 -10   4   5     5436.87     4924.97   1215.42 o
  -9   4   5      375.17      350.63     68.06 o
  -8   4   5    10390.84     9075.29    977.40 o
  -7   4   5     2020.77     1637.28    304.21 o
  -6   4   5     2639.43     2565.96    530.87 o
  -5   4   5    12380.76    11419.17   2015.69 o
  -4   4   5      815.76      714.07     40.01 o
  -3   4   5    21986.78    20948.60    532.78 o
  -2   4   5      428.33      520.14    104.16 o
  -1   4   5     3827.77     4100.95     68.38 o
   0   4   5     4705.58     4858.36     98.86 o
   1   4   5      850.37      864.09     32.59 o
   2   4   5     7769.81     7767.10     77.41 o
   3   4   5     1212.88     1246.27     41.83 o
   4   4   5      935.14      945.91    132.21 o
   5   4   5      290.59      205.50    193.12 o
   6   4   5      419.60      324.06     32.51 o
   7   4   5      289.11      311.36     33.13 o
   8   4   5     1505.03     1197.09     50.43 o
   9   4   5       18.76        0.00     46.05 o
  10   4   5      386.56      396.14     50.75 o
 -14   5   5      125.96      113.98     37.64 o
 -13   5   5      523.31      517.44    101.16 o
 -12   5   5       66.00       77.07     87.02 o
 -11   5   5     3675.14     3510.16    585.33 o
 -10   5   5       35.79       65.50     26.47 o
  -9   5   5     3164.18     2877.52    190.37 o
  -8   5   5     4016.18     3488.78    361.30 o
  -7   5   5     2905.27     2916.72    502.57 o
  -6   5   5    16081.75    15262.03   2794.26 o
  -5   5   5       37.69       58.14     30.07 o
  -4   5   5    15116.24    14101.11   1168.11 o
  -3   5   5     1381.13     1476.73    116.07 o
  -2   5   5     2531.72     2622.68     46.46 o
  -1   5   5    12068.26    12436.50    184.58 o
   0   5   5      152.08      179.33     35.96 o
   1   5   5    12513.77    13127.84    489.36 o
   2   5   5      177.16      218.48     34.34 o
   3   5   5     1986.06     2092.54    153.22 o
   4   5   5      787.48      837.67     45.47 o
   5   5   5      571.18      567.37     32.51 o
   6   5   5     1430.48     1214.03     37.46 o
   7   5   5      372.24      344.77     33.82 o
   8   5   5       76.61      133.87     45.71 o
   9   5   5       75.11      107.09     33.87 o
 -14   6   5      264.94      252.78     35.57 o
 -13   6   5      198.95      213.29     34.17 o
 -12   6   5     1077.44     1058.04    133.64 o
 -11   6   5       16.85       29.87     42.50 o
 -10   6   5      421.13      398.76     55.12 o
  -9   6   5     3671.73     3456.86    216.33 o
  -8   6   5       41.56       44.66     23.21 o
  -7   6   5    12109.53    12191.04   1845.71 o
  -6   6   5      181.43      215.26     64.28 o
  -5   6   5     5110.79     5393.67    722.78 o
  -4   6   5     5106.12     5022.52    372.72 o
  -3   6   5      137.76       90.32     34.59 o
  -2   6   5    10909.52    11035.04    456.94 o
  -1   6   5        8.83       72.00     58.55 o
   0   6   5     7884.26     8190.21    690.57 o
   1   6   5      303.25      351.50     74.72 o
   2   6   5     1373.80     1392.13     67.92 o
   3   6   5     3352.45     3595.01    259.80 o
   4   6   5      402.55      217.06    229.34 o
   5   6   5     2076.07     1923.36     51.51 o
   6   6   5       16.28      -31.43     45.53 o
   7   6   5       66.81       26.98     46.41 o
   8   6   5       51.19       44.35     47.59 o
 -14   7   5      172.13      179.61     38.09 o
 -13   7   5       56.47       76.07     33.52 o
 -12   7   5       39.52       58.26     32.39 o
 -11   7   5       47.66       70.63     31.78 o
 -10   7   5     1451.09     1469.88    115.41 o
  -9   7   5      496.06      552.08     80.73 o
  -8   7   5     4304.08     4512.48    526.56 o
  -7   7   5      148.83      151.13     46.61 o
  -6   7   5      976.24      996.07    144.28 o
  -5   7   5     5568.26     6261.46    810.19 o
  -4   7   5       85.40      194.02     45.69 o
  -3   7   5     9222.22     9202.82    496.39 o
  -2   7   5       85.22      142.48     35.52 o
  -1   7   5     3755.97     3919.62    190.52 o
   0   7   5     2800.40     2806.02    167.83 o
   1   7   5      244.61      225.02     51.54 o
   2   7   5     4734.88     4716.48    479.09 o
   3   7   5       18.49       50.72     25.40 o
   4   7   5     1939.06     1752.20     38.00 o
   5   7   5       79.93       22.54     32.21 o
   6   7   5       73.43       24.58     32.05 o
   7   7   5      428.83      369.97     48.12 o
 -13   8   5       30.83       44.78     32.68 o
 -12   8   5      480.05      407.10     28.32 o
 -11   8   5      492.66      445.49     28.51 o
 -10   8   5      575.48      583.90     26.78 o
  -9   8   5      678.54      632.76     36.34 o
  -8   8   5       57.22       43.02     22.47 o
  -7   8   5        7.16       85.75     25.91 o
  -6   8   5     3415.47     3439.77    478.74 o
  -5   8   5      138.41      179.04     47.73 o
  -4   8   5     6372.46     6826.79    652.87 o
  -3   8   5      192.10      245.67     32.40 o
  -2   8   5     1867.21     1698.97     30.78 o
  -1   8   5     3752.37     3840.20    249.96 o
   0   8   5        8.25       12.95    109.74 o
   1   8   5     4963.10     5013.63    189.92 o
   2   8   5       25.34        3.39     24.89 o
   3   8   5     1349.95     1323.57     49.22 o
   4   8   5      784.92      810.62     34.96 o
   5   8   5       31.09      -20.03     32.69 o
   6   8   5      936.03      738.47     39.04 o
 -12   9   5       15.66       11.98     31.06 o
 -11   9   5      462.04      404.75     38.74 o
 -10   9   5       26.38       63.71     25.33 o
  -9   9   5      195.81      248.47     34.60 o
  -8   9   5      543.53      561.90     41.67 o
  -7   9   5     1385.58     1394.06    131.62 o
  -6   9   5       71.40      128.67     21.01 o
  -5   9   5     1007.65      993.56    106.13 o
  -4   9   5      695.84      709.85     85.67 o
  -3   9   5      150.73      150.14     38.78 o
  -2   9   5     2462.31     2439.77    316.94 o
  -1   9   5       11.33      -33.68     33.68 o
   0   9   5     2032.63     2168.39    124.48 o
   1   9   5      345.80      381.41     93.81 o
   2   9   5      356.45      305.97    163.13 o
   3   9   5     1245.70     1292.19     46.86 o
   4   9   5       12.50       68.48     32.16 o
   5   9   5     1070.21      732.96     37.37 o
 -12  10   5      239.63      202.09     27.28 o
 -11  10   5      398.95      293.40     28.17 o
 -10  10   5      116.68      160.95     21.86 o
  -9  10   5      800.16      760.99     94.14 o
  -8  10   5      553.73      602.13     78.38 o
  -7  10   5      214.50      293.94     43.79 o
  -6  10   5        1.30      -18.37     22.72 o
  -5  10   5      601.57      600.82     62.00 o
  -4  10   5      390.34      457.76     55.45 o
  -3  10   5     1808.13     1812.55    113.33 o
  -2  10   5      175.23      223.35     27.36 o
  -1  10   5      491.62      518.96    106.34 o
   0  10   5      470.94      457.30     25.99 o
   1  10   5       25.03      -11.85     24.78 o
   2  10   5     1427.36     1214.32     36.67 o
   3  10   5       10.11       95.59     42.72 o
 -10  11   5      799.42      763.99     61.02 o
  -9  11   5        2.49       41.00     18.59 o
  -8  11   5      101.34      101.80     26.70 o
  -7  11   5      436.90      504.43     30.49 o
  -6  11   5      109.68      164.29     35.91 o
  -5  11   5      955.05      996.27     88.85 o
  -4  11   5      460.68      463.12     80.59 o
  -3  11   5      100.56      102.22     19.60 o
  -2  11   5       15.64      140.34     24.59 o
  -1  11   5      229.21      232.14     28.68 o
   0  11   5      192.14      164.03     25.52 o
   1  11   5      925.86      823.89     46.66 o
  -8  12   5      814.95      719.40    126.28 o
  -7  12   5       64.99      105.64     26.08 o
  -6  12   5      857.27      720.08     96.12 o
  -5  12   5        7.14       46.13     18.58 o
  -4  12   5       35.02       34.35     33.71 o
  -3  12   5      136.16      147.40     19.03 o
  -2  12   5      274.30      191.55     93.09 o
   1 -15   6      680.01      694.53     78.27 o
   2 -15   6      205.30      291.50     55.53 o
   3 -15   6      164.46      273.95     32.92 o
   4 -15   6      217.33      205.61     52.06 o
   5 -15   6       75.49      101.41     23.67 o
   6 -15   6     1141.69     1068.68    133.68 o
   7 -15   6       10.07        9.52     51.21 o
  -2 -14   6      244.59      277.31     44.21 o
  -1 -14   6     1631.41     1505.43    128.62 o
   0 -14   6      134.51      224.54     50.37 o
   1 -14   6      573.05      637.62     57.85 o
   2 -14   6       68.78       75.34     42.86 o
   3 -14   6      394.95      424.96     61.50 o
   4 -14   6      927.50      900.85     49.55 o
   5 -14   6      962.63     1008.53    110.18 o
   6 -14   6      165.56      187.81     29.09 o
   7 -14   6      574.00      551.19     59.15 o
   8 -14   6      292.08      269.28     32.88 o
   9 -14   6       42.80       58.48     21.78 o
  -4 -13   6     1768.50     1507.18     89.82 o
  -3 -13   6       92.24      107.59     32.36 o
  -2 -13   6     1862.55     1885.42     51.90 o
  -1 -13   6       20.37       67.84     38.71 o
   0 -13   6      323.83      291.41     23.06 o
   1 -13   6     1665.57     1672.39     59.48 o
   2 -13   6      658.80      656.34     33.45 o
   3 -13   6     1825.73     1808.56    106.84 o
   4 -13   6      252.93      261.39     44.89 o
   5 -13   6      275.99      335.26     81.86 o
   6 -13   6        4.97       55.90     32.43 o
   7 -13   6      524.44      567.31     49.52 o
   8 -13   6      161.94      202.25     26.90 o
   9 -13   6      764.61      758.94     80.01 o
  10 -13   6        8.39       51.92     36.45 o
  -6 -12   6       22.58      161.60     68.32 o
  -5 -12   6     2324.95     2122.28    138.31 o
  -4 -12   6        0.85      -25.28     34.58 o
  -3 -12   6     1882.29     1918.31     81.15 o
  -2 -12   6      549.01      596.98     29.35 o
  -1 -12   6      107.83      140.23     40.47 o
   0 -12   6     4557.86     4263.64    162.07 o
   1 -12   6       58.61       84.68     30.18 o
   2 -12   6     3282.28     3229.47     98.78 o
   3 -12   6       68.44       83.76     26.46 o
   4 -12   6      550.66      582.36     27.29 o
   5 -12   6     1398.45     1508.53    113.19 o
   6 -12   6      605.55      660.98     40.36 o
   7 -12   6     1266.94     1249.22    111.70 o
   8 -12   6      478.79      572.59     54.48 o
   9 -12   6       31.40       28.98     37.30 o
  10 -12   6        0.69      -17.57     36.23 o
  11 -12   6      367.16      254.92     52.74 o
  -7 -11   6      144.43      162.13     27.93 o
  -6 -11   6     1912.58     2123.17     70.56 o
  -5 -11   6       36.57       71.78     35.60 o
  -4 -11   6      883.33      924.89     22.24 o
  -3 -11   6     2838.49     3007.75     78.50 o
  -2 -11   6        0.12      -28.77     40.28 o
  -1 -11   6     6855.85     6656.88    191.71 o
   0 -11   6      220.46      280.55     40.52 o
   1 -11   6     3322.34     3335.11    127.91 o
   2 -11   6     1489.80     1404.68    127.50 o
   3 -11   6      317.36      294.50     24.32 o
   4 -11   6     4581.39     4909.78    247.86 o
   5 -11   6      427.21      518.09     27.34 o
   6 -11   6     1868.58     2055.02    138.12 o
   7 -11   6        6.20       61.10     23.85 o
   8 -11   6        2.82       17.36     31.46 o
   9 -11   6      263.01      246.27     37.04 o
  10 -11   6      365.63      322.71     37.19 o
  11 -11   6      206.16      339.75     52.61 o
  12 -11   6      299.51      359.67     40.58 o
  -8 -10   6      173.67      196.46     31.18 o
  -7 -10   6      902.63      977.05     27.79 o
  -6 -10   6      292.19      303.54     26.99 o
  -5 -10   6       62.59      140.99     36.37 o
  -4 -10   6     5414.18     5504.59    216.91 o
  -3 -10   6      124.29      183.92     20.18 o
  -2 -10   6     7065.48     6831.76    285.61 o
  -1 -10   6      883.56      893.01     53.08 o
   0 -10   6     1453.36     1573.85     35.56 o
   1 -10   6     4903.42     4897.57    153.52 o
   2 -10   6       17.98       46.87     18.81 o
   3 -10   6    11889.96    12205.11    366.44 o
   4 -10   6      374.82      383.26     29.42 o
   5 -10   6     2707.39     2863.34    176.50 o
   6 -10   6     2462.60     2502.57    148.06 o
   7 -10   6       63.84      141.07     34.09 o
   8 -10   6     2488.03     2676.65    550.48 o
   9 -10   6      235.53      229.49     51.13 o
  10 -10   6      949.32     1090.35     53.53 o
  11 -10   6        0.12       -8.76     36.14 o
  12 -10   6        0.09      134.83     36.18 o
  -9  -9   6      100.00      131.90     39.63 o
  -8  -9   6       43.98       52.32     32.53 o
  -7  -9   6      684.10      819.30     35.20 o
  -6  -9   6      227.63      218.91     58.82 o
  -5  -9   6     4771.11     4493.22   1099.74 o
  -4  -9   6      231.96      219.49     31.37 o
  -3  -9   6     3560.94     3589.05    283.73 o
  -2  -9   6     2139.42     2071.57    152.33 o
  -1  -9   6       75.57       73.14     28.99 o
   0  -9   6    10808.97    10208.37    353.63 o
   1  -9   6      171.24      185.37     20.25 o
   2  -9   6    15410.96    13773.55    917.38 o
   3  -9   6     4060.96     4094.19    146.01 o
   4  -9   6     4421.50     4281.47    212.96 o
   5  -9   6    10576.29    10284.81    642.65 o
   6  -9   6       82.78      114.22     18.58 o
   7  -9   6     7422.09     7626.74   1310.15 o
   8  -9   6       88.96      101.60     35.67 o
   9  -9   6      987.75     1177.10     39.20 o
  10  -9   6      655.13      712.93     38.28 o
  11  -9   6       15.33      -48.21     49.30 o
  12  -9   6      605.44      619.63     53.73 o
  13  -9   6       42.72       74.62     52.67 o
 -10  -8   6       54.28       77.95     52.19 o
  -9  -8   6      235.14      310.40     76.98 o
  -8  -8   6      459.58      479.86    139.11 o
  -7  -8   6     1201.66     1126.82     56.71 o
  -6  -8   6     2789.90     2653.27     33.18 o
  -5  -8   6      232.69      211.99     30.23 o
  -4  -8   6      239.52      319.25     71.98 o
  -3  -8   6     3540.96     3455.06    158.63 o
  -2  -8   6      232.56      256.06     27.72 o
  -1  -8   6    12853.15    12475.33    398.08 o
   0  -8   6      527.72      507.61     25.91 o
   1  -8   6     8697.03     8302.44    194.03 o
   2  -8   6     6245.85     6038.93    193.73 o
   3  -8   6     2230.28     2265.82     95.59 o
   4  -8   6    12470.77    12538.11    480.50 o
   5  -8   6        4.69       34.44     19.89 o
   6  -8   6     9794.04     9799.75    900.76 o
   7  -8   6     1150.30     1153.56     49.46 o
   8  -8   6      807.66      950.72     49.98 o
   9  -8   6     2464.71     2937.08     57.93 o
  10  -8   6       20.14       27.41     49.33 o
  11  -8   6     1729.53     1789.87     42.79 o
  12  -8   6        6.71       -5.49     50.51 o
  13  -8   6      231.18      163.71     37.35 o
 -11  -7   6       28.83       69.46     33.45 o
 -10  -7   6      696.03      593.19    178.76 o
  -9  -7   6      347.22      331.61     86.59 o
  -8  -7   6     2300.26     2405.79    124.48 o
  -7  -7   6      655.48      599.02     28.30 o
  -6  -7   6      100.14      170.40     70.32 o
  -5  -7   6      320.63      406.81     34.35 o
  -4  -7   6     2427.06     2276.40     53.58 o
  -3  -7   6     1894.48     1746.33    132.35 o
  -2  -7   6    12016.33    11270.81    246.18 o
  -1  -7   6      170.84      128.33     16.65 o
   0  -7   6     3330.23     3027.94     93.86 o
   1  -7   6     9582.29     8978.30    596.41 o
   2  -7   6       49.50       37.40     22.83 o
   3  -7   6    22929.63    23591.19    651.32 o
   4  -7   6       44.12      103.10     21.34 o
   5  -7   6     7603.09     7711.09    487.83 o
   6  -7   6     5233.06     5173.91    911.73 o
   7  -7   6     1176.58     1252.09     51.14 o
   8  -7   6     7712.40     8765.67     71.24 o
   9  -7   6       17.56       -6.60     47.28 o
  10  -7   6     3124.12     3673.30     60.51 o
  11  -7   6      330.85      372.81     50.58 o
  12  -7   6      327.61      302.36     37.38 o
  13  -7   6      512.05      408.19     39.60 o
 -11  -6   6     1395.54     1586.77     52.10 o
 -10  -6   6      115.58      -27.42    123.44 o
  -9  -6   6     2612.80     2618.89     66.72 o
  -8  -6   6      409.44      434.75     34.46 o
  -7  -6   6        1.15       36.84     30.19 o
  -6  -6   6     4631.54     4513.04     35.23 o
  -5  -6   6      722.52      737.36     25.09 o
  -4  -6   6     3546.67     3486.47     30.93 o
  -3  -6   6     1767.75     1617.44     33.70 o
  -2  -6   6       87.65      130.75     30.62 o
  -1  -6   6      206.96      275.28     35.75 o
   0  -6   6     8200.81     7690.94    166.28 o
   1  -6   6     1661.17     1574.66     50.28 o
   2  -6   6    19378.37    19331.80    678.57 o
   3  -6   6       87.02       85.40     24.28 o
   4  -6   6     3132.78     3258.11     42.59 o
   5  -6   6    10152.92     9918.32   1790.56 o
   6  -6   6      389.07      374.59     83.90 o
   7  -6   6    14639.43    16774.62     86.23 o
   8  -6   6      131.01      167.30     47.64 o
   9  -6   6     3180.13     3323.90     47.59 o
  10  -6   6     1817.91     1979.05     54.12 o
  11  -6   6      217.25      197.27     50.70 o
  12  -6   6     1564.99     1593.07     56.15 o
  13  -6   6        8.72       85.94     36.36 o
 -12  -5   6     1655.57     1589.33    218.10 o
 -11  -5   6        2.32       70.00     39.32 o
 -10  -5   6     1416.31     1555.74     87.32 o
  -9  -5   6     2492.32     2648.19     95.19 o
  -8  -5   6       12.30       35.68     31.53 o
  -7  -5   6     7985.05     7939.44    175.51 o
  -6  -5   6     1390.86     1359.00    165.08 o
  -5  -5   6     5565.12     5410.46     36.08 o
  -4  -5   6     1314.08     1167.92    130.94 o
  -3  -5   6     1023.68      996.88     46.04 o
  -2  -5   6    10538.00    10541.07    299.31 o
  -1  -5   6     3559.65     3385.44    108.71 o
   0  -5   6     7736.26     7578.92    231.31 o
   1  -5   6     5571.42     5918.87    138.77 o
   2  -5   6     2789.88     2932.44    168.62 o
   3  -5   6       54.28      151.85     36.97 o
   4  -5   6    14091.72    14148.55   1983.07 o
   5  -5   6      195.54      305.49    122.60 o
   6  -5   6    12288.81    13185.14     71.00 o
   7  -5   6      506.44      573.05     34.90 o
   8  -5   6     3247.74     3746.19     58.28 o
   9  -5   6     2683.84     2561.24     43.44 o
  10  -5   6       24.18       84.22     47.65 o
  11  -5   6     2903.33     3107.44     60.71 o
  12  -5   6       13.87      122.33     48.48 o
  13  -5   6      490.02      398.19     38.61 o
 -13  -4   6      738.69      652.80     54.61 o
 -12  -4   6      140.65      212.39     36.67 o
 -11  -4   6      463.80      571.97     42.87 o
 -10  -4   6     2800.78     3083.88    101.44 o
  -9  -4   6        1.10       47.58     35.80 o
  -8  -4   6     6338.76     6527.68    422.42 o
  -7  -4   6      105.93      121.34     24.73 o
  -6  -4   6     3519.15     3637.49    100.63 o
  -5  -4   6     3622.08     3810.62     80.83 o
  -4  -4   6      231.47      242.44     19.31 o
  -3  -4   6    20304.79    18937.76    594.14 o
  -2  -4   6     1121.19     1054.07     30.90 o
  -1  -4   6    11475.91    11773.76    374.28 o
   0  -4   6      193.41      244.36     18.11 o
   1  -4   6     1489.11     1614.39     60.10 o
   2  -4   6     4735.33     5120.43    140.14 o
   3  -4   6    11430.09    11534.42   1484.18 o
   4  -4   6     2058.94     2095.58    364.09 o
   5  -4   6     3747.59     3755.37    555.42 o
   6  -4   6      334.60      409.71     35.71 o
   7  -4   6     1492.09     1492.75     38.94 o
   8  -4   6     2457.01     2426.43     43.00 o
   9  -4   6        3.87      118.69     47.03 o
  10  -4   6     3006.24     3025.04     57.75 o
  11  -4   6       54.82      -24.31     34.25 o
  12  -4   6      433.23      468.61     51.82 o
  13  -4   6      396.05      429.52     53.00 o
 -13  -3   6      296.27      195.38     59.25 o
 -12  -3   6       37.94       10.69     52.26 o
 -11  -3   6     2790.21     3092.85     82.75 o
 -10  -3   6        2.54       75.27     68.69 o
  -9  -3   6     5587.43     6159.38    105.93 o
  -8  -3   6     1292.46     1384.04     40.62 o
  -7  -3   6     1729.30     1897.90     52.43 o
  -6  -3   6    11282.49    12025.10    272.42 o
  -5  -3   6       10.23       21.19     24.68 o
  -4  -3   6    27421.27    28309.04    448.81 o
  -3  -3   6      236.49      276.15     20.36 o
  -2  -3   6    15313.24    16074.97    605.42 o
  -1  -3   6    10974.72    11605.77    555.27 o
   0  -3   6      601.07      556.26     27.33 o
   1  -3   6    25372.13    27256.99   1371.33 o
   2  -3   6     1274.24     1446.10    159.41 o
   3  -3   6     7469.50     6311.68   2065.16 o
   4  -3   6        2.03       48.33     34.71 o
   5  -3   6      668.15      574.43     51.10 o
   6  -3   6     1356.90     1453.44     75.43 o
   7  -3   6     3797.49     3651.80     97.54 o
   8  -3   6      130.86      133.28     76.32 o
  10  -3   6      463.11      475.53     35.56 o
  11  -3   6      129.33      -36.44     47.49 o
  12  -3   6      945.79      801.55     52.92 o
  13  -3   6       50.45       29.84     50.83 o
 -13  -2   6       81.55       40.03     54.59 o
 -12  -2   6     2155.62     2267.72     60.02 o
 -11  -2   6        5.18      112.62     47.48 o
 -10  -2   6     1726.21     1784.94     41.44 o
  -9  -2   6     3907.79     4140.85     37.29 o
  -8  -2   6      142.44      186.76     24.65 o
  -7  -2   6    15535.53    16735.10    170.21 o
  -6  -2   6      145.50      176.01     35.13 o
  -5  -2   6    18968.30    19861.72    256.00 o
  -4  -2   6     1629.53     1661.56     78.16 o
  -3  -2   6    10175.63    10744.87    144.58 o
  -2  -2   6    35741.62    38373.93    916.97 o
  -1  -2   6        6.01      102.80     24.15 o
   0  -2   6    31116.14    32240.39   2465.71 o
   1  -2   6      571.65      427.01    122.87 o
   2  -2   6    10022.79     8211.54   1819.88 o
   3  -2   6     3588.20     2792.56    562.60 o
   4  -2   6     1535.11     1385.09     41.21 o
   5  -2   6     5830.26     5024.15    289.51 o
   6  -2   6     2400.28     1996.19    266.02 o
   7  -2   6      562.05      487.65     58.47 o
   8  -2   6       69.67       82.19     53.67 o
   9  -2   6      923.33      888.95    214.88 o
  10  -2   6       39.18       76.67     42.35 o
  11  -2   6      977.90      870.21     63.04 o
  13  -2   6      323.84      339.49     51.98 o
 -14  -1   6      245.17      170.25     40.71 o
 -13  -1   6      577.66      585.34     54.17 o
 -12  -1   6        7.23       -5.65     48.64 o
 -11  -1   6      202.77      187.99     32.79 o
 -10  -1   6     3662.24     3893.34    435.20 o
  -9  -1   6      394.52      376.63     82.21 o
  -8  -1   6    11592.83    12876.69    971.09 o
  -7  -1   6      569.69      619.08     67.66 o
  -6  -1   6     8531.76     9717.12    287.73 o
  -5  -1   6    13600.33    14242.80    654.95 o
  -4  -1   6     2312.19     2744.75     48.03 o
  -3  -1   6    36576.87    38552.02   1640.72 o
  -2  -1   6      292.19      296.54     38.57 o
  -1  -1   6    29626.27    29736.30   1842.08 o
   0  -1   6     6078.31     5383.80    886.48 o
   1  -1   6     2690.03     2490.78    458.82 o
   2  -1   6    13900.59    10780.52   1448.77 o
   3  -1   6      448.93      522.44     37.67 o
   4  -1   6     8200.02     6851.67   1117.66 o
   5  -1   6      598.61      612.55    107.34 o
   6  -1   6      577.01      607.90     84.85 o
   7  -1   6     1356.95      998.45     58.46 o
   8  -1   6      549.47      427.02     46.69 o
   9  -1   6      687.56      613.94     54.79 o
  10  -1   6      418.42      408.29     82.95 o
  11  -1   6       69.29      105.42     46.22 o
  12  -1   6       36.33       44.40     45.86 o
 -14   0   6       27.53       33.45     52.57 o
 -13   0   6        5.28      108.23     47.20 o
 -12   0   6       65.07        6.69     46.90 o
 -11   0   6     2024.42     2025.64    309.03 o
 -10   0   6      385.25      410.96     32.91 o
  -9   0   6     5098.66     5420.93    885.52 o
  -8   0   6      201.93      217.51     26.34 o
  -7   0   6     1989.79     2135.26    253.69 o
  -6   0   6    14973.57    15998.38   1343.39 o
  -5   0   6       56.50       89.47     32.52 o
  -4   0   6    23316.98    22050.02   1273.11 o
  -3   0   6       48.73       54.04     29.86 o
  -2   0   6    13404.93    12082.25    682.98 o
  -1   0   6    16876.06    15449.03    779.68 o
   0   0   6      275.65      267.18     38.39 o
   1   0   6    29777.82    25268.64   2777.57 o
   2   0   6     2216.44     2030.63     50.24 o
   3   0   6    11839.51    10478.21    965.54 o
   4   0   6      706.10      770.79    217.34 o
   5   0   6      473.05      526.70     74.68 o
   6   0   6     3103.05     3075.76    680.56 o
   7   0   6      352.15      279.79     54.57 o
   8   0   6     2225.87     1772.26     53.16 o
   9   0   6       53.21       70.03     43.35 o
  10   0   6       65.58       93.46     39.63 o
  11   0   6       86.92      122.51     54.86 o
  12   0   6      108.79       78.87     35.99 o
 -14   1   6       44.02      126.81     48.86 o
 -13   1   6      674.59      469.58     48.65 o
 -12   1   6      840.96      878.98    179.47 o
 -11   1   6      426.53      521.95     78.66 o
 -10   1   6      851.94      920.47    235.24 o
  -9   1   6      258.38      286.88     33.29 o
  -8   1   6      266.82      263.47     41.61 o
  -7   1   6     7358.02     6964.68    912.09 o
  -6   1   6     1431.77     1288.71    129.67 o
  -5   1   6    17149.26    15150.69   1479.36 o
  -4   1   6      227.87      223.30     47.23 o
  -3   1   6      760.36      652.81     36.50 o
  -2   1   6    24055.83    23169.38   1419.42 o
  -1   1   6        7.56       35.21     39.72 o
   0   1   6    34960.53    33483.32    780.99 o
   1   1   6       24.65       49.24     74.81 o
   2   1   6    13182.57    12378.85     66.27 o
   3   1   6    11701.99    11172.54   1289.78 o
   4   1   6       77.96      100.16     41.71 o
   5   1   6     7162.51     7062.85   1029.04 o
   6   1   6       49.22       21.16     37.98 o
   7   1   6     3640.45     3005.41     57.33 o
   8   1   6      395.83      273.18     44.79 o
   9   1   6        5.97      -30.89     41.91 o
  10   1   6      810.41      516.70     47.07 o
  11   1   6       44.48       17.39     37.67 o
 -14   2   6     1133.94      652.62     52.30 o
 -13   2   6      150.40      145.92     28.90 o
 -12   2   6      561.47      651.32    132.23 o
 -11   2   6      252.96      243.98     32.63 o
 -10   2   6      392.02      420.42     70.56 o
  -9   2   6     2480.75     2222.22    604.12 o
  -8   2   6     4129.83     3669.84    811.28 o
  -7   2   6     3762.65     3490.81    542.14 o
  -6   2   6     3784.61     3185.26    395.52 o
  -5   2   6     3618.95     2979.12    176.63 o
  -4   2   6      858.87      704.71     33.78 o
  -3   2   6    17046.89    15185.07    716.41 o
  -2   2   6      500.39      510.47     36.81 o
  -1   2   6    19815.92    19415.97    485.45 o
   0   2   6     2436.39     2358.41     38.41 o
   1   2   6     4231.80     4587.29    171.46 o
   2   2   6    16204.80    17096.34   1314.13 o
   3   2   6      181.08      305.28     93.36 o
   4   2   6    14153.42    14343.38   1738.19 o
   5   2   6      267.80      270.64     44.25 o
   6   2   6     3040.11     3122.87    480.88 o
   7   2   6     2297.77     1973.87     53.05 o
   8   2   6       54.47      -40.93     43.14 o
   9   2   6     1764.42     1392.62     52.47 o
  10   2   6        5.07        9.80     45.70 o
  11   2   6      335.48      239.59     36.12 o
 -14   3   6       38.50        4.38     35.18 o
 -13   3   6      498.16      482.03    110.62 o
 -12   3   6     1310.28     1228.46    330.45 o
 -11   3   6       97.38       89.90     31.34 o
 -10   3   6     3368.91     3105.07    646.03 o
  -9   3   6      494.42      437.83     62.80 o
  -8   3   6     3471.62     2928.10    433.95 o
  -7   3   6      115.69      155.76     30.19 o
  -6   3   6      879.00      940.87    138.87 o
  -5   3   6     4253.28     3391.58     65.07 o
  -4   3   6    11180.05    10301.21     72.60 o
  -3   3   6     1172.08     1191.58     36.75 o
  -2   3   6     7868.87     7689.50    148.77 o
  -1   3   6     3281.54     3183.88     80.86 o
   0   3   6      316.71      242.50     49.06 o
   1   3   6    15675.65    15615.82   1017.04 o
   2   3   6      114.71      274.54     67.70 o
   3   3   6     9422.48     9924.34    790.29 o
   4   3   6     1153.70     1201.78    209.30 o
   5   3   6     1101.14     1125.75    158.18 o
   6   3   6     3877.40     3486.31   1822.99 o
   7   3   6       39.39       52.11     43.24 o
   8   3   6     1827.15     1661.27     52.40 o
   9   3   6       15.32       -5.41     45.48 o
  10   3   6      345.66      240.09     48.66 o
 -14   4   6       71.57       83.04     34.59 o
 -13   4   6     1428.14     1248.57    200.16 o
 -12   4   6        0.57       22.92     29.90 o
 -11   4   6     2937.23     2599.94    359.72 o
 -10   4   6       35.73        4.25     26.35 o
  -9   4   6      434.81      474.00     70.25 o
  -8   4   6     1837.90     1688.64    201.02 o
  -7   4   6      517.31      512.55     76.64 o
  -6   4   6     2306.07     2308.71    361.49 o
  -5   4   6     2156.07     2141.42     62.93 o
  -4   4   6      747.58      831.80    146.30 o
  -3   4   6      854.81      917.05     65.79 o
  -2   4   6     2670.03     2688.93     79.68 o
  -1   4   6      315.37      338.54     38.97 o
   0   4   6     7403.74     7837.16    527.33 o
   1   4   6       54.34      163.23     78.22 o
   2   4   6     5087.60     5233.50     41.99 o
   3   4   6     1831.77     1912.62    220.80 o
   4   4   6       24.54       -0.98     26.39 o
   5   4   6     5728.02     6341.04    908.75 o
   6   4   6        0.03        9.99     42.14 o
   7   4   6     1539.18     1472.98     48.99 o
   8   4   6      165.04      147.54     32.31 o
   9   4   6      145.07      122.29     45.05 o
 -14   5   6     1234.65      962.66    150.33 o
 -13   5   6        2.37       29.58     26.80 o
 -12   5   6     1749.98     1652.87    178.29 o
 -11   5   6      490.19      417.27     33.78 o
 -10   5   6      159.67      193.69     26.71 o
  -9   5   6     4646.36     4317.52    176.87 o
  -8   5   6      988.01      955.76    141.70 o
  -7   5   6     3414.14     3642.03    481.50 o
  -6   5   6      119.00      106.61     31.31 o
  -5   5   6     1215.49     1274.89     38.44 o
  -4   5   6     3937.13     3874.62    325.52 o
  -3   5   6     1935.44     1909.08    134.49 o
  -2   5   6     3983.90     4192.13    114.77 o
  -1   5   6     1384.34     1475.41    142.09 o
   0   5   6       24.51       21.46     25.13 o
   1   5   6      956.88     1018.55     46.82 o
   2   5   6     2360.97     2422.51     97.46 o
   3   5   6      542.93      634.62     84.68 o
   4   5   6     4211.47     4521.46    546.87 o
   5   5   6       69.14      -31.42     77.34 o
   6   5   6     1006.32      918.47     35.75 o
   7   5   6      406.14      366.81     44.92 o
   8   5   6        3.58      -31.89     31.89 o
 -14   6   6       61.06      103.68     34.20 o
 -13   6   6      734.62      607.17     96.61 o
 -12   6   6     1355.02     1041.80     74.37 o
 -11   6   6       56.38       71.82     31.84 o
 -10   6   6     4237.54     3742.06     82.87 o
  -9   6   6       52.30       42.31     22.81 o
  -8   6   6     3607.05     3698.63    461.21 o
  -7   6   6     1422.83     1432.39    136.37 o
  -6   6   6      538.23      703.87    131.48 o
  -5   6   6    12541.43    13444.30   1809.68 o
  -4   6   6      200.19      194.59     28.02 o
  -3   6   6     4145.27     4202.54    419.27 o
  -2   6   6        2.17       71.05     39.21 o
  -1   6   6       82.01       73.99     27.62 o
   0   6   6      903.38      963.56     29.49 o
   1   6   6     2019.75     1992.32    116.25 o
   2   6   6     1528.08     1605.52     35.62 o
   3   6   6      739.44      852.66     55.03 o
   4   6   6       14.05       49.80     43.24 o
   5   6   6      156.56      170.67     31.13 o
   6   6   6      513.38      414.12     32.83 o
   7   6   6        8.02       85.17     45.22 o
 -13   7   6      944.16      807.44     38.70 o
 -12   7   6       38.84       43.27     30.60 o
 -11   7   6     2335.59     1992.19     94.77 o
 -10   7   6      189.65      116.78     26.31 o
  -9   7   6     1629.33     1522.13    177.44 o
  -8   7   6     2622.92     2684.85    305.40 o
  -7   7   6       45.84       -3.08     23.66 o
  -6   7   6     7109.03     7211.99    913.83 o
  -5   7   6        3.34       43.48     23.62 o
  -4   7   6     2933.99     2924.36    182.43 o
  -3   7   6      474.89      486.80     27.25 o
  -2   7   6       96.12       41.26     22.63 o
  -1   7   6     5232.61     5315.39    478.03 o
   0   7   6     1105.19     1147.57     73.57 o
   1   7   6     1724.39     1575.23     42.91 o
   2   7   6       36.37       66.09     24.45 o
   3   7   6        8.79       32.05     25.07 o
   4   7   6       83.67       87.64     40.22 o
   5   7   6      686.09      661.61     44.94 o
   6   7   6       99.63        8.30     45.65 o
 -13   8   6        0.45       51.98     31.81 o
 -12   8   6      727.52      590.77     32.90 o
 -11   8   6      451.86      387.37     26.15 o
 -10   8   6      208.80      228.96     33.23 o
  -9   8   6     2695.31     2819.52    303.81 o
  -8   8   6       16.54       34.36     21.71 o
  -7   8   6     3702.03     3900.74    298.63 o
  -6   8   6      326.49      352.57     56.16 o
  -5   8   6     1570.88     1876.26    125.58 o
  -4   8   6     2457.71     2704.14    254.24 o
  -3   8   6        9.99        0.89     76.19 o
  -2   8   6     5790.06     5691.37    336.93 o
  -1   8   6      134.47       76.25     25.04 o
   0   8   6     1263.02     1293.07     37.67 o
   1   8   6      129.28      119.89     25.20 o
   2   8   6       24.03      -30.54     30.54 o
   3   8   6      678.25      540.31    460.53 o
   4   8   6      364.13      345.11     44.17 o
   5   8   6      235.12      193.85     31.63 o
 -12   9   6      396.12      310.30     31.81 o
 -11   9   6        2.94       51.87     24.92 o
 -10   9   6     1821.42     1845.37    135.53 o
  -9   9   6        2.90       75.65     36.72 o
  -8   9   6     1827.95     1900.38    177.87 o
  -7   9   6      845.56      859.85    107.15 o
  -6   9   6      509.45      542.67     65.66 o
  -5   9   6     3319.93     3399.24    388.15 o
  -4   9   6       24.85       33.84     19.92 o
  -3   9   6     3694.16     3749.62    192.15 o
  -2   9   6      117.71      121.26     29.54 o
  -1   9   6      769.57      786.02     50.35 o
   0   9   6      913.24     1004.63     35.24 o
   1   9   6       25.06      121.06     29.33 o
   2   9   6     1547.31     1410.56    908.83 o
   3   9   6      109.61      172.83     44.21 o
   4   9   6      179.73       34.99     44.99 o
 -11  10   6      667.30      546.24     41.32 o
 -10  10   6       27.47       84.76     24.72 o
  -9  10   6      225.91      216.86     25.48 o
  -8  10   6      749.70      719.24     87.45 o
  -7  10   6        2.37        4.42     35.52 o
  -6  10   6     2395.56     2535.06    111.23 o
  -5  10   6        5.76        0.27     20.78 o
  -4  10   6     1460.50     1448.26    208.90 o
  -3  10   6      714.17      686.60     64.58 o
  -2  10   6      255.58      266.65     42.68 o
  -1  10   6     1930.06     1732.74    140.68 o
   0  10   6        3.54      -23.26     23.26 o
   1  10   6     1278.13     1031.72    548.55 o
   2  10   6        6.72       27.40     30.34 o
  -9  11   6      270.21      274.51     39.11 o
  -8  11   6       56.72       72.10     18.76 o
  -7  11   6     1151.17     1033.27    111.51 o
  -6  11   6        0.13        1.89     26.73 o
  -5  11   6      418.23      433.57     51.85 o
  -4  11   6      748.34      645.29    112.07 o
  -3  11   6        5.85       28.93     18.65 o
  -2  11   6     1670.18     1514.98    102.32 o
  -1  11   6        5.95       76.50     23.70 o
   0  11   6      714.62      500.29    283.16 o
   1 -15   7      435.93      376.70     39.88 o
   2 -15   7       57.07      139.46     32.21 o
   3 -15   7     1657.17     1456.07    207.14 o
   4 -15   7        5.26       84.13     45.92 o
   5 -15   7     1580.67     1389.47    123.56 o
   6 -15   7      228.64      263.19     41.95 o
  -2 -14   7        7.81      111.38     55.94 o
  -1 -14   7      192.90      213.73     29.36 o
   0 -14   7      953.97      921.65     32.35 o
   1 -14   7        5.24      -26.32     26.32 o
   2 -14   7     2875.73     2947.99    169.86 o
   3 -14   7        1.19      -23.02     23.02 o
   4 -14   7     1303.88     1398.40    129.92 o
   5 -14   7     1113.20     1018.89     90.72 o
   6 -14   7      114.90      249.52     54.27 o
   7 -14   7     1713.72     1632.76    135.57 o
   8 -14   7        3.86       -9.54     22.81 o
   9 -14   7     1087.35      920.14    155.00 o
  -4 -13   7       96.59      230.49     38.86 o
  -3 -13   7        0.45       19.71     36.59 o
  -2 -13   7       93.45      129.67     40.27 o
  -1 -13   7      982.91      951.21     27.28 o
   0 -13   7      482.71      478.65     49.16 o
   1 -13   7     2002.55     2075.34     55.43 o
   2 -13   7        0.36        6.45     57.06 o
   3 -13   7      480.69      602.29     29.20 o
   4 -13   7     1301.26     1268.95     92.53 o
   5 -13   7       23.35       40.92     27.53 o
   6 -13   7     3052.78     3175.23    265.09 o
   7 -13   7       16.03       56.15     35.94 o
   8 -13   7     1002.61     1117.12    132.26 o
   9 -13   7      683.93      628.85    108.68 o
  10 -13   7      198.10      175.59     37.78 o
  -6 -12   7      675.53      597.12     70.98 o
  -5 -12   7       66.08      102.39     36.99 o
  -4 -12   7        1.26       36.21     46.52 o
  -3 -12   7     1528.58     1577.27     29.79 o
  -2 -12   7      867.56      909.49     34.65 o
  -1 -12   7     1579.66     1465.12     36.51 o
   0 -12   7      214.78      281.99     20.05 o
   1 -12   7       45.85       93.63     22.94 o
   2 -12   7        3.15       28.05     23.09 o
   3 -12   7     1546.65     1511.31     46.14 o
   4 -12   7      226.32      263.00     39.07 o
   5 -12   7     2716.08     2972.13    154.64 o
   6 -12   7      168.92      195.92     29.94 o
   7 -12   7      558.54      665.27     54.36 o
   8 -12   7     1628.78     1489.65    208.88 o
   9 -12   7      113.62      123.15     35.19 o
  10 -12   7     1841.41     1794.13     46.29 o
  11 -12   7      129.37       79.38     54.02 o
  -7 -11   7      476.42      557.11     38.03 o
  -6 -11   7      702.04      725.11     25.77 o
  -5 -11   7        4.60      -15.62     26.33 o
  -4 -11   7     3286.44     3417.80     44.77 o
  -3 -11   7      284.46      320.17     24.23 o
  -2 -11   7     1599.39     1661.43     49.45 o
  -1 -11   7      253.31      261.82     64.39 o
   0 -11   7      162.04      175.25     37.46 o
   1 -11   7     1761.57     1677.08     88.12 o
   2 -11   7     2280.26     2385.28     37.16 o
   3 -11   7      970.76      981.88     48.85 o
   4 -11   7     1084.97     1142.56     39.09 o
   5 -11   7      395.12      416.45     30.20 o
   6 -11   7        1.88       41.38     20.16 o
   7 -11   7     2521.73     2512.86    164.58 o
   8 -11   7       60.13      146.17     76.44 o
   9 -11   7     1712.24     1999.02     43.70 o
  10 -11   7      279.27      226.89     36.17 o
  11 -11   7      559.86      411.57     53.77 o
  12 -11   7      708.16      538.86     54.88 o
  -8 -10   7      149.45      205.88     31.30 o
  -7 -10   7     2011.67     2237.38     41.91 o
  -6 -10   7      116.34      154.20     31.34 o
  -5 -10   7     3696.28     3794.74    986.11 o
  -4 -10   7        9.31      -22.36     26.75 o
  -3 -10   7     1149.85     1052.02    166.17 o
  -2 -10   7     1972.45     2005.61    122.33 o
  -1 -10   7      315.68      346.59     48.12 o
   0 -10   7     7176.14     6881.71    252.09 o
   1 -10   7     2294.02     2178.68    357.85 o
   2 -10   7     1503.71     1446.42     81.34 o
   3 -10   7      176.77      230.75     21.64 o
   4 -10   7     1802.30     1757.32     73.18 o
   5 -10   7     1219.61     1319.89     60.59 o
   6 -10   7     3342.01     3583.34    177.01 o
   7 -10   7      369.55      387.17     50.86 o
   8 -10   7     1138.46     1407.71     53.02 o
   9 -10   7      396.26      416.06     50.10 o
  10 -10   7       10.60      110.41     50.29 o
  11 -10   7     1674.93     1780.04     56.93 o
  12 -10   7       13.81      -51.46     51.46 o
  -9  -9   7        3.51       -6.86     46.93 o
  -8  -9   7     2770.94     2650.19    693.24 o
  -7  -9   7       61.74       18.51     60.75 o
  -6  -9   7     2650.60     2692.31     94.09 o
  -5  -9   7      832.23      840.54    109.33 o
  -4  -9   7      539.00      582.35     31.92 o
  -3  -9   7     6834.08     6878.05    108.88 o
  -2  -9   7       20.34       45.78     22.70 o
  -1  -9   7    10497.72     9919.86    402.80 o
   0  -9   7       11.48       43.91     23.32 o
   1  -9   7     2309.07     2152.85    133.23 o
   2  -9   7     2477.46     2579.14     58.62 o
   3  -9   7     1317.85     1324.67     53.44 o
   4  -9   7     4042.63     4284.75    140.94 o
   5  -9   7      394.36      420.26     26.92 o
   6  -9   7     3216.13     3118.01    291.37 o
   7  -9   7       84.77      102.84     31.72 o
   8  -9   7       75.53       56.33     32.50 o
   9  -9   7      345.76      328.01     33.78 o
  10  -9   7     1015.38     1014.19     53.55 o
  11  -9   7        0.35      -36.10     36.10 o
  12  -9   7      615.81      473.50     53.58 o
 -10  -8   7      189.75      117.84     80.47 o
  -9  -8   7     1889.23     1986.49     47.29 o
  -8  -8   7        7.67        5.54     58.40 o
  -7  -8   7     1199.01     1220.17     68.58 o
  -6  -8   7     2515.43     2703.81     38.12 o
  -5  -8   7       25.69       33.38     48.14 o
  -4  -8   7    11258.01    11260.25    408.43 o
  -3  -8   7       12.11       34.83     51.20 o
  -2  -8   7    12038.66    11272.88     44.61 o
  -1  -8   7     2283.06     2140.37     94.43 o
   0  -8   7     1673.64     1601.02     26.54 o
   1  -8   7    15607.21    14559.11    736.18 o
   2  -8   7       18.58       60.84     31.98 o
   3  -8   7    10150.12    10374.24    372.51 o
   4  -8   7       46.82       90.74     20.97 o
   5  -8   7     2353.49     2461.21    139.10 o
   6  -8   7     2254.41     2150.54    262.33 o
   7  -8   7      367.77      378.02     32.40 o
   8  -8   7      737.04      911.54     35.94 o
   9  -8   7      320.11      442.85     34.99 o
  10  -8   7       22.03       72.25     48.17 o
  11  -8   7      144.52      318.40     50.33 o
  12  -8   7      206.03      162.86     36.07 o
  13  -8   7        0.24       71.00     37.13 o
 -11  -7   7      368.04      252.71    106.88 o
 -10  -7   7      805.55      799.75     47.41 o
  -9  -7   7        1.31        4.35     37.03 o
  -8  -7   7      157.52      172.17     31.47 o
  -7  -7   7     3389.83     3469.85     52.16 o
  -6  -7   7      544.94      532.52     31.78 o
  -5  -7   7    12961.73    12421.43    227.80 o
  -4  -7   7        3.51       70.75     28.35 o
  -3  -7   7     7783.15     7533.83    157.16 o
  -2  -7   7     7397.66     7219.52    340.04 o
  -1  -7   7     1031.51     1042.47     60.79 o
   0  -7   7    21434.55    20322.71   1247.09 o
   1  -7   7        1.08       30.44     21.32 o
   2  -7   7    18104.34    17567.28    859.52 o
   3  -7   7     1373.33     1422.85     40.33 o
   4  -7   7      626.77      692.20     52.90 o
   5  -7   7     7863.86     7904.43   1127.83 o
   6  -7   7      496.88      439.78     60.03 o
   7  -7   7     3145.99     3454.26     56.88 o
   8  -7   7      111.45       14.28     47.24 o
   9  -7   7      319.84      297.94     34.08 o
  10  -7   7      254.02      268.95     37.32 o
  11  -7   7      376.41      327.46     51.48 o
  12  -7   7      225.90      244.81     37.16 o
  13  -7   7      200.16      156.11     37.11 o
 -11  -6   7      177.69      154.15     53.23 o
 -10  -6   7       54.33       41.34     33.31 o
  -9  -6   7      134.02      160.25     29.10 o
  -8  -6   7     3481.75     3644.80    113.11 o
  -7  -6   7      398.56      433.09     31.96 o
  -6  -6   7     7341.73     7256.82     41.46 o
  -5  -6   7       91.12      151.06     28.56 o
  -4  -6   7     2563.97     2547.34     95.00 o
  -3  -6   7    12512.74    11947.11    264.33 o
  -2  -6   7        1.61       39.45     30.77 o
  -1  -6   7    24751.56    24350.58    694.99 o
   0  -6   7       99.59      122.42     14.82 o
   1  -6   7    13857.88    13698.74    600.77 o
   2  -6   7    10018.96    10602.25    405.90 o
   3  -6   7      679.43      715.84     64.70 o
   4  -6   7    17241.81    17481.51   1675.53 o
   5  -6   7      208.37      232.89     71.77 o
   6  -6   7     6830.43     6593.66   1664.75 o
   7  -6   7      740.06      855.17     36.70 o
   8  -6   7      714.94      780.79     48.86 o
   9  -6   7     3109.01     3181.79     58.63 o
  10  -6   7      188.30      203.69     48.44 o
  11  -6   7      924.66      995.29     39.46 o
  12  -6   7        3.78      -34.96     34.96 o
  13  -6   7        0.75       20.73     50.19 o
 -12  -5   7       78.02      122.05     39.71 o
 -11  -5   7      218.83      227.78     35.10 o
 -10  -5   7      972.48     1012.77     85.03 o
  -9  -5   7     1526.22     1635.97     42.51 o
  -8  -5   7      799.82      852.28     30.34 o
  -7  -5   7      284.74      336.06     31.55 o
  -6  -5   7      733.61      766.30     25.58 o
  -5  -5   7       78.79      149.29     32.37 o
  -4  -5   7     9087.92     9218.20    117.54 o
  -3  -5   7      836.37      833.63     31.57 o
  -2  -5   7    18807.29    18457.09    473.13 o
  -1  -5   7     4534.21     4638.93    126.25 o
   0  -5   7     1513.29     1494.16     21.69 o
   1  -5   7    15970.78    16327.62    800.23 o
   2  -5   7      739.35      800.32     61.98 o
   3  -5   7    18360.63    18422.78   1828.95 o
   4  -5   7     1907.90     1749.44    312.75 o
   5  -5   7     5043.08     4652.03    815.04 o
   6  -5   7     4730.46     4867.02    560.95 o
   7  -5   7      284.78      254.73     47.56 o
   8  -5   7     6322.26     6555.51     55.01 o
   9  -5   7        8.96      145.75     47.84 o
  10  -5   7     1366.42     1367.25     40.83 o
  11  -5   7      225.39      112.93     36.18 o
  12  -5   7       48.08       39.31     36.03 o
  13  -5   7      175.59       50.14     50.14 o
 -12  -4   7      166.41      140.06     55.78 o
 -11  -4   7     1555.93     1742.72     58.33 o
 -10  -4   7      169.68      115.47     78.45 o
  -9  -4   7      716.09      779.84     58.98 o
  -8  -4   7      674.79      742.84     30.79 o
  -7  -4   7      354.55      401.04     22.52 o
  -6  -4   7     3362.75     3366.48     80.24 o
  -5  -4   7     7133.49     7343.08    243.50 o
  -4  -4   7      750.49      792.23     37.38 o
  -3  -4   7     6301.93     6211.57    129.91 o
  -2  -4   7     8401.74     8749.74    160.62 o
  -1  -4   7        0.80       57.10     18.65 o
   0  -4   7    23468.03    24430.39    904.38 o
   1  -4   7     1051.92     1199.57     61.29 o
   2  -4   7    13319.29    13470.14   1111.87 o
   3  -4   7     3943.95     3904.74    564.68 o
   4  -4   7     2436.94     2116.72    394.46 o
   5  -4   7    10255.44    10448.04   1328.43 o
   6  -4   7       33.55      118.50     37.03 o
   7  -4   7     8327.31     8911.55   2484.87 o
   8  -4   7      472.62      431.48     36.24 o
   9  -4   7     1568.22     1857.19     53.61 o
  10  -4   7     1225.46     1269.90     51.90 o
  11  -4   7       83.46       99.68     35.06 o
  12  -4   7      922.02      809.98     52.33 o
 -13  -3   7       40.93      109.83     55.55 o
 -12  -3   7     1359.65     1375.16     59.59 o
 -11  -3   7       16.33      -11.32     49.82 o
 -10  -3   7      373.58      446.09     33.56 o
  -9  -3   7     3095.04     3531.14     56.26 o
  -8  -3   7      798.35      889.35     27.60 o
  -7  -3   7     6463.62     6736.06    140.47 o
  -6  -3   7     1369.23     1334.74     26.84 o
  -5  -3   7      581.60      585.66     21.92 o
  -4  -3   7        5.72       29.47     23.30 o
  -3  -3   7     4755.86     4798.09    176.44 o
  -2  -3   7     3285.25     3491.25    124.95 o
  -1  -3   7    19504.04    21285.16    659.33 o
   0  -3   7     2190.42     2476.15     99.11 o
   1  -3   7     6197.20     5848.19    436.88 o
   2  -3   7     6667.75     6378.74   1111.18 o
   3  -3   7      913.74      740.69    232.08 o
   4  -3   7    17263.47    13989.41   3466.00 o
   5  -3   7      107.89      110.10     40.66 o
   6  -3   7     9848.21     9798.10    151.02 o
   7  -3   7     2260.35     2526.09    136.71 o
   8  -3   7      957.83      975.17     75.10 o
   9  -3   7     3201.07     3390.06    204.52 o
  11  -3   7     1740.48     1624.91     41.52 o
  12  -3   7       45.79       80.48     33.71 o
 -13  -2   7     1049.24     1007.40     58.26 o
 -12  -2   7      489.70      465.21     52.08 o
 -11  -2   7      117.12      131.06     33.32 o
 -10  -2   7     4736.02     5055.14    334.20 o
  -9  -2   7      500.14      520.57     26.83 o
  -8  -2   7     7729.01     8567.03    639.69 o
  -7  -2   7       76.58      117.86     30.38 o
  -6  -2   7      861.07      956.85    126.30 o
  -5  -2   7     8368.89     8785.43     43.42 o
  -4  -2   7     2611.44     2645.19     80.05 o
  -3  -2   7    13734.43    13668.47    513.94 o
  -2  -2   7     4505.23     4928.13     60.67 o
  -1  -2   7      201.33      246.07     28.73 o
   0  -2   7       46.77       40.64     49.30 o
   1  -2   7     8554.49     7996.64   1562.13 o
   2  -2   7      251.89      240.27     36.19 o
   3  -2   7    14347.84    11657.00   2355.54 o
   4  -2   7      405.52      399.88     91.14 o
   5  -2   7     5777.32     5260.44     71.62 o
   6  -2   7     4498.47     4216.25    297.79 o
   7  -2   7      214.02      227.17     37.43 o
   8  -2   7     5901.03     5193.98     85.32 o
   9  -2   7       59.52       55.73     54.61 o
  10  -2   7     1728.88     1642.09    171.90 o
  11  -2   7      352.62      324.02     54.06 o
 -14  -1   7      347.00      273.09     57.82 o
 -13  -1   7      917.17      881.46     55.32 o
 -12  -1   7       16.11      134.88     49.87 o
 -11  -1   7     3920.04     4111.07    274.76 o
 -10  -1   7       23.65       37.01     45.62 o
  -9  -1   7     3846.97     4128.96    591.83 o
  -8  -1   7     1641.64     1810.24    138.66 o
  -7  -1   7      524.19      585.23     43.30 o
  -6  -1   7    16277.44    17335.72    897.25 o
  -5  -1   7     1226.32     1336.26     51.81 o
  -4  -1   7    14324.49    14689.63    305.43 o
  -3  -1   7      233.40      284.76     26.01 o
  -2  -1   7      623.92      720.57     32.95 o
  -1  -1   7     9223.60     8835.79   1069.19 o
   0  -1   7     5929.56     5546.43    599.29 o
   1  -1   7     4038.09     3910.34    532.74 o
   2  -1   7     5226.70     4185.86    746.99 o
   3  -1   7       78.16      118.56     36.16 o
   4  -1   7       63.41      110.19     34.01 o
   5  -1   7     4974.62     4656.39    571.07 o
   6  -1   7        4.74       24.59     35.32 o
   7  -1   7     4680.12     4667.32   1087.44 o
   8  -1   7       71.42       61.09     44.11 o
   9  -1   7      959.65      835.10     48.73 o
  10  -1   7      888.18      786.09     60.05 o
  11  -1   7       62.66       87.36     42.02 o
  12  -1   7      612.80      429.80     48.69 o
 -14   0   7      780.37      499.39     55.89 o
 -13   0   7       48.20      106.84     48.25 o
 -12   0   7     2101.66     2370.27    433.54 o
 -11   0   7      236.74      300.62     33.51 o
 -10   0   7     1807.44     1849.05    236.82 o
  -9   0   7     4462.45     4535.25    326.12 o
  -8   0   7      177.04      171.55     31.51 o
  -7   0   7    16577.76    16385.78   1486.22 o
  -6   0   7        1.89       39.50     30.57 o
  -5   0   7    11038.34    10470.41    490.87 o
  -4   0   7     4526.41     4442.44    332.12 o
  -3   0   7      193.72      201.47     30.82 o
  -2   0   7    20222.05    19703.12   1363.97 o
  -1   0   7     3546.74     3261.02    449.35 o
   0   0   7    11004.38    10666.12    576.21 o
   1   0   7     1076.91     1023.23    106.07 o
   2   0   7      177.56      292.93     48.32 o
   3   0   7     4113.35     3753.20    424.01 o
   4   0   7     4552.15     4233.61    291.87 o
   5   0   7     3981.20     3469.26     82.88 o
   6   0   7     2812.84     2736.64    467.17 o
   7   0   7       10.59       76.28     26.84 o
   8   0   7      118.29      138.83     42.54 o
   9   0   7     1641.22     1202.57     49.38 o
  10   0   7        0.21       29.24     43.33 o
  11   0   7      831.26      698.52     88.21 o
 -14   1   7       24.04       76.25     49.68 o
 -13   1   7      666.73      561.84     66.46 o
 -12   1   7      438.99      495.46    100.67 o
 -11   1   7      392.92      381.33     83.21 o
 -10   1   7     5302.62     4953.82    659.15 o
  -9   1   7       53.91       71.14     58.99 o
  -8   1   7     9429.68     9393.09   1383.35 o
  -7   1   7      878.81      812.34    120.17 o
  -6   1   7     5648.90     4707.45    434.99 o
  -5   1   7    12169.62    10748.94    638.49 o
  -4   1   7       22.54      197.33     87.23 o
  -3   1   7    20768.39    18824.14   1320.39 o
  -2   1   7        1.18       19.83     34.50 o
  -1   1   7     8110.61     8015.62    113.93 o
   0   1   7      258.84      271.88     41.51 o
   1   1   7      225.09      220.06     33.72 o
   2   1   7     8899.22     8169.75    178.89 o
   3   1   7     1265.05     1176.29     97.61 o
   4   1   7     4967.58     4837.87    508.57 o
   5   1   7      958.67      894.35    127.86 o
   6   1   7        5.46       13.53     26.27 o
   7   1   7       53.55       19.01     35.13 o
   8   1   7     1727.16     1391.03     49.69 o
   9   1   7       46.14       54.23     44.46 o
  10   1   7      795.15      505.33     59.01 o
  11   1   7        5.75       10.77     34.21 o
 -14   2   7       36.84       70.12     34.92 o
 -13   2   7      436.72      380.31    116.27 o
 -12   2   7       21.18       10.97     32.33 o
 -11   2   7     3043.87     2906.15    723.05 o
 -10   2   7       24.99       81.56     72.88 o
  -9   2   7     3305.17     2986.65    492.70 o
  -8   2   7     3011.34     2571.74    371.22 o
  -7   2   7      602.72      550.46     24.35 o
  -6   2   7    15664.18    13636.28   2111.15 o
  -5   2   7       93.70       96.32     28.09 o
  -4   2   7    17306.98    16306.53    763.16 o
  -3   2   7     1670.95     1597.12     67.87 o
  -2   2   7     5976.81     6094.16    111.86 o
  -1   2   7    11134.37    11087.53    581.71 o
   0   2   7       69.21       65.62     32.81 o
   1   2   7    15273.56    14152.43    273.48 o
   2   2   7       38.71       89.48     31.54 o
   3   2   7     3083.55     3111.00     39.15 o
   4   2   7      663.70      671.91    141.99 o
   5   2   7      305.32      330.95     51.92 o
   6   2   7     1133.69     1250.41    278.37 o
   7   2   7      374.25      348.68     44.42 o
   8   2   7      219.39      154.20     31.49 o
   9   2   7      132.08      116.65     44.95 o
  10   2   7       10.77       44.61     43.54 o
 -14   3   7      178.61       82.56     35.20 o
 -13   3   7      451.24      517.29    194.91 o
 -12   3   7     1070.52      948.60    217.35 o
 -11   3   7       46.64       95.56     44.83 o
 -10   3   7      504.41      454.11    156.53 o
  -9   3   7     2608.72     2225.78    417.84 o
  -8   3   7      305.91      291.24     48.41 o
  -7   3   7    13114.84    11101.83   1184.75 o
  -6   3   7       56.09       77.19     24.73 o
  -5   3   7     6691.79     6225.66    371.58 o
  -4   3   7     4039.49     3820.48     99.45 o
  -3   3   7     2146.83     2015.35     76.20 o
  -2   3   7    21595.80    21725.85     76.13 o
  -1   3   7        7.03       18.07     51.87 o
   0   3   7    11776.25    12046.95     83.25 o
   1   3   7      510.93      585.02     37.97 o
   2   3   7     3442.32     3365.24    129.30 o
   3   3   7     4520.39     4652.71    418.27 o
   4   3   7      223.00      306.93     56.62 o
   5   3   7     3227.47     3407.22    393.26 o
   6   3   7       18.58       33.57     36.21 o
   7   3   7      473.21      327.95     45.61 o
   8   3   7       93.22       61.87     43.74 o
   9   3   7       32.11       55.93     43.26 o
 -14   4   7      377.45      303.39     34.78 o
 -13   4   7      181.17      213.62     33.16 o
 -12   4   7       22.31       55.21     26.81 o
 -11   4   7       24.99       49.43     59.17 o
 -10   4   7     1274.75     1230.98    146.15 o
  -9   4   7      506.94      437.61     36.46 o
  -8   4   7     4405.73     4055.71    457.34 o
  -7   4   7       30.37       28.38     24.80 o
  -6   4   7     2898.11     3146.39    436.32 o
  -5   4   7     5821.81     5624.84     71.78 o
  -4   4   7        2.11      -18.36     26.40 o
  -3   4   7    13947.86    14603.50    602.17 o
  -2   4   7       71.20      154.20     69.18 o
  -1   4   7     7380.62     7788.90     48.54 o
   0   4   7     1651.30     1793.90     87.74 o
   1   4   7     1199.15     1237.34     43.15 o
   2   4   7     8465.86     8866.32    309.23 o
   3   4   7       10.78       76.13     72.16 o
   4   4   7     3626.05     3760.55    395.35 o
   5   4   7      198.89      261.83     30.05 o
   6   4   7      352.58      312.83    166.73 o
   7   4   7      662.07      554.99     44.58 o
   8   4   7       44.32      105.79     42.94 o
   9   4   7      362.19      343.32     46.82 o
 -14   5   7       21.88       64.38     33.15 o
 -13   5   7       15.84       27.77     41.86 o
 -12   5   7      345.54      367.25     82.26 o
 -11   5   7      510.38      448.10     48.17 o
 -10   5   7      955.81      836.36     33.23 o
  -9   5   7      791.08      839.76     61.23 o
  -8   5   7      111.79      141.62     45.43 o
  -7   5   7       37.16      110.26     28.49 o
  -6   5   7     5305.11     5195.83    359.52 o
  -5   5   7       31.23       43.08     28.04 o
  -4   5   7     8189.10     8406.78    646.41 o
  -3   5   7      344.60      331.38     35.34 o
  -2   5   7     2057.86     2181.57     89.99 o
  -1   5   7     4612.20     4504.48    387.08 o
   0   5   7       17.23       60.32     23.59 o
   1   5   7     8099.71     8084.12    714.58 o
   2   5   7      146.09      175.91     22.58 o
   3   5   7     2540.40     2446.36     33.18 o
   4   5   7      958.07     1136.10    135.79 o
   5   5   7      116.17      198.25     58.56 o
   6   5   7     1517.98     1398.47     36.83 o
   7   5   7        5.40      -44.60     44.60 o
   8   5   7      473.63      333.29     34.97 o
 -13   6   7      764.80      700.46     35.32 o
 -12   6   7       41.16       89.33     25.16 o
 -11   6   7      893.12      799.40     33.69 o
 -10   6   7       31.80       66.87     22.46 o
  -9   6   7       36.57       28.56     24.34 o
  -8   6   7      976.77     1034.63     94.21 o
  -7   6   7     2146.00     2308.03    275.91 o
  -6   6   7      446.79      546.70     25.64 o
  -5   6   7     2644.90     2512.63     33.69 o
  -4   6   7      482.33      524.34     33.12 o
  -3   6   7       26.28       12.81     26.48 o
  -2   6   7     4211.92     4064.10    172.57 o
  -1   6   7      683.73      701.04     48.27 o
   0   6   7     4624.19     4758.59    244.48 o
   1   6   7      204.72      256.72     55.96 o
   2   6   7      672.54      706.02     23.68 o
   3   6   7     1804.90     1839.09    215.11 o
   4   6   7       11.50       -7.88     37.63 o
   5   6   7     1907.50     1548.28    922.52 o
   6   6   7        0.35      -29.69     29.69 o
   7   6   7      385.78      264.85     45.67 o
 -13   7   7        4.49      -19.68     35.15 o
 -12   7   7      389.23      420.73     57.59 o
 -11   7   7      988.49      847.44    114.99 o
 -10   7   7       22.34       87.72     28.74 o
  -9   7   7     1973.51     2097.27    122.67 o
  -8   7   7      313.23      327.70     61.51 o
  -7   7   7     1092.26     1153.74     96.71 o
  -6   7   7        3.11       31.33     26.48 o
  -5   7   7      331.90      331.51     21.79 o
  -4   7   7      494.02      564.94     88.02 o
  -3   7   7     2017.33     2172.62     98.44 o
  -2   7   7     1098.28     1293.00     70.40 o
  -1   7   7     1513.40     1496.31    173.68 o
   0   7   7      366.42      336.01     25.86 o
   1   7   7       20.06       87.87     40.17 o
   2   7   7     2073.76     1934.68    144.78 o
   3   7   7       33.87       88.79     56.08 o
   4   7   7     1353.71      975.43    650.52 o
   5   7   7       47.65       25.17     29.20 o
 -12   8   7      702.29      618.94    134.13 o
 -11   8   7       16.42       14.17     27.01 o
 -10   8   7     2032.07     1874.71     97.23 o
  -9   8   7       16.99       61.42     21.25 o
  -8   8   7      548.26      603.42     26.31 o
  -7   8   7      768.79      825.87     94.41 o
  -6   8   7       36.16       46.20     29.36 o
  -5   8   7     1434.80     1594.24    168.71 o
  -4   8   7      856.62      936.74     70.77 o
  -3   8   7      554.65      574.54     36.39 o
  -2   8   7      139.99      182.58     54.37 o
  -1   8   7      345.18      316.68     24.16 o
   0   8   7       59.37       89.10     33.46 o
   1   8   7     1347.28     1260.90     96.64 o
   2   8   7       98.84      142.38     63.21 o
   3   8   7      648.99      590.87     49.35 o
   4   8   7      123.73      232.63     42.39 o
 -11   9   7     1063.95      842.90     65.67 o
 -10   9   7      280.97      280.46     39.04 o
  -9   9   7      295.67      332.88     25.28 o
  -8   9   7     1336.37     1294.58    111.73 o
  -7   9   7       14.62       22.06     37.09 o
  -6   9   7     2112.48     2229.21    211.00 o
  -5   9   7       33.95       66.43     18.54 o
  -4   9   7      131.72      137.61     20.49 o
  -3   9   7      300.80      292.73     30.23 o
  -2   9   7      264.86      346.15    121.91 o
  -1   9   7      448.47      465.02     24.26 o
   0   9   7      394.70      376.31     86.70 o
   1   9   7       37.90       77.83     48.48 o
   2   9   7       21.70       60.44     83.84 o
 -10  10   7      125.28      166.14     23.14 o
  -9  10   7     1310.67     1156.05    133.89 o
  -8  10   7        3.81       22.01     23.14 o
  -7  10   7     1097.81     1057.62    160.97 o
  -6  10   7       53.91       56.37     23.34 o
  -5  10   7       85.23       39.86     39.35 o
  -4  10   7      934.57      974.85    112.26 o
  -3  10   7      146.15      209.84     32.78 o
  -2  10   7      796.59      708.08     30.45 o
  -1  10   7       71.56       61.26     23.72 o
   0  10   7       45.60       75.25     20.36 o
  -7  11   7      368.91      329.85     23.46 o
  -6  11   7        9.50      -23.01     23.01 o
  -5  11   7     1111.56     1085.29     59.74 o
  -4  11   7        2.92       36.48     23.02 o
  -3  11   7      638.97      626.37     44.23 o
   1 -15   8      107.68       17.04     93.03 o
   2 -15   8     1338.03     1150.36    132.04 o
   3 -15   8        4.56       94.67     56.94 o
   4 -15   8      165.61      136.04     32.00 o
   5 -15   8      426.65      457.28    102.72 o
   6 -15   8      125.01      212.13     51.67 o
  -2 -14   8       11.76        9.75    104.63 o
  -1 -14   8     1956.88     1768.82     55.66 o
   0 -14   8        8.22       59.10     27.04 o
   1 -14   8     1934.54     1910.38    131.36 o
   2 -14   8      383.45      326.80     35.32 o
   3 -14   8      245.39      280.72     30.39 o
   4 -14   8     2151.62     2022.05    115.25 o
   5 -14   8       13.39       10.82     29.97 o
   6 -14   8     1583.23     1447.44    119.23 o
   7 -14   8        5.66       -1.03     23.29 o
   8 -14   8      175.17      145.47     33.60 o
  -4 -13   8     1343.15     1352.94     44.54 o
  -3 -13   8      103.68      160.71     40.77 o
  -2 -13   8     2504.03     2435.60    163.57 o
  -1 -13   8       44.22      103.17     41.32 o
   0 -13   8     1166.18     1177.45     89.23 o
   1 -13   8     2345.93     2317.87    165.92 o
   2 -13   8       10.26       19.01     30.01 o
   3 -13   8     3916.34     3868.91    326.91 o
   4 -13   8        5.03       23.53     26.69 o
   5 -13   8     1890.26     1876.40     93.13 o
   6 -13   8      359.53      363.38     27.43 o
   7 -13   8      107.67      142.51     29.88 o
   8 -13   8     1058.07      961.25    131.32 o
   9 -13   8       25.25       10.06     50.28 o
  10 -13   8      355.84      386.43     53.61 o
  -5 -12   8     1570.99     1488.90     53.24 o
  -4 -12   8      283.36      284.31     28.79 o
  -3 -12   8     1976.53     1989.52     50.54 o
  -2 -12   8      238.14      303.62     69.69 o
  -1 -12   8      163.06      259.37     24.53 o
   0 -12   8     3451.91     3568.21    180.15 o
   1 -12   8       31.20       40.55     50.83 o
   2 -12   8     4275.07     4239.21    173.06 o
   3 -12   8      100.68       88.50     18.91 o
   4 -12   8     1618.05     1688.56     72.91 o
   5 -12   8     2453.00     2362.02     92.55 o
   6 -12   8       31.34       67.42     23.86 o
   7 -12   8     2799.01     2681.62    372.28 o
   8 -12   8       41.04       46.40     32.80 o
   9 -12   8      969.99     1120.17     55.18 o
  10 -12   8      164.05       49.72     53.04 o
  -7 -11   8      600.82      463.77     34.31 o
  -6 -11   8     1041.66      942.19     92.03 o
  -5 -11   8      598.32      489.84     86.04 o
  -4 -11   8      318.66      365.29    135.69 o
  -3 -11   8      507.67      503.26    163.61 o
  -2 -11   8      101.78       94.60     28.59 o
  -1 -11   8     3404.75     3512.81     74.15 o
   0 -11   8      132.99      176.16     49.30 o
   1 -11   8     4254.94     4262.44    634.97 o
   2 -11   8      931.33      923.92     31.80 o
   3 -11   8      605.50      626.21     26.15 o
   4 -11   8     6785.66     6807.30    378.24 o
   5 -11   8      101.29      109.83     20.90 o
   6 -11   8     4482.42     4500.94    259.65 o
   7 -11   8      403.21      377.54     30.60 o
   8 -11   8     1194.86     1082.20    220.92 o
   9 -11   8     1027.92     1100.11     53.64 o
  10 -11   8       34.31      138.22     49.37 o
  11 -11   8      972.24      992.96     41.69 o
  -8 -10   8     1167.98      965.19    158.72 o
  -7 -10   8      228.35      240.97     90.37 o
  -6 -10   8      265.28      215.08     94.03 o
  -5 -10   8      280.51      331.36     35.80 o
  -4 -10   8      700.38      767.21     45.17 o
  -3 -10   8      750.20      690.71     88.70 o
  -2 -10   8     4017.23     4107.64     39.32 o
  -1 -10   8      311.04      272.72     25.41 o
   0 -10   8     1934.55     1909.17     90.86 o
   1 -10   8     3314.40     3297.00     92.56 o
   2 -10   8       28.71       25.39     18.59 o
   3 -10   8     8028.35     8318.86    298.89 o
   4 -10   8       69.79       57.25     19.81 o
   5 -10   8     5243.54     5013.62    138.13 o
   6 -10   8     2235.40     2205.90    146.20 o
   7 -10   8      712.28      712.75    116.26 o
   8 -10   8     4008.69     4101.84     48.82 o
   9 -10   8        5.92       37.06     35.98 o
  10 -10   8     1835.86     2143.13     56.81 o
  11 -10   8      136.25      129.99     37.14 o
  12 -10   8      293.67      236.74     38.19 o
  -9  -9   8     1283.85     1226.31     69.76 o
  -8  -9   8       20.33       10.51     35.38 o
  -7  -9   8        5.81       -2.23     63.13 o
  -6  -9   8     1496.04     1579.40     38.09 o
  -5  -9   8      627.13      646.32     46.57 o
  -4  -9   8     2209.27     2175.21     88.47 o
  -3  -9   8     2206.65     2075.68     30.57 o
  -2  -9   8       69.86       66.98     25.33 o
  -1  -9   8       28.33      110.28     37.25 o
   0  -9   8     3402.11     3367.81    110.75 o
   1  -9   8     1849.14     1694.49     24.23 o
   2  -9   8     5833.20     5826.23    306.91 o
   3  -9   8       49.36       69.50     18.51 o
   4  -9   8     2604.93     2597.73     29.88 o
   5  -9   8     3477.38     3396.28    125.61 o
   6  -9   8      255.81      271.51     47.18 o
   7  -9   8     8405.80     7931.12   1644.93 o
   8  -9   8        6.22       36.90     46.67 o
   9  -9   8     2076.61     2431.71     56.66 o
  10  -9   8      632.76      594.32     37.07 o
  11  -9   8      332.21      307.23     35.96 o
  12  -9   8      899.83      910.19     53.28 o
 -10  -8   8      715.34      650.30     53.49 o
  -9  -8   8      570.50      584.04     46.20 o
  -8  -8   8        1.19        1.17     71.37 o
  -7  -8   8     2796.60     3129.81    122.04 o
  -6  -8   8      148.05      243.59     32.72 o
  -5  -8   8     3899.02     4044.89    101.26 o
  -4  -8   8       14.03       36.93     29.70 o
  -3  -8   8        6.51       59.09     29.23 o
  -2  -8   8     4046.63     3973.55     41.26 o
  -1  -8   8     1482.38     1470.56    106.28 o
   0  -8   8     5387.30     5095.10     62.15 o
   1  -8   8     1365.26     1450.03    104.94 o
   2  -8   8      227.43      216.22     20.86 o
   3  -8   8        1.55       81.88     20.80 o
   4  -8   8     2616.49     2661.03     32.52 o
   5  -8   8      130.79      241.68     43.35 o
   6  -8   8     4915.46     4782.51    546.27 o
   7  -8   8       47.49      139.96     46.65 o
   8  -8   8     1299.04     1520.19     53.43 o
   9  -8   8      852.26      963.14     38.22 o
  10  -8   8      168.57      321.75     49.08 o
  11  -8   8     1741.57     1729.82     42.43 o
  12  -8   8       36.80       15.19     48.82 o
 -10  -7   8     1212.03     1412.65     50.84 o
  -9  -7   8        1.75       46.48     68.33 o
  -8  -7   8     3332.64     3497.26    142.90 o
  -7  -7   8        2.88      -28.55     28.55 o
  -6  -7   8     3126.52     3137.76    108.53 o
  -5  -7   8     2371.94     2508.90     74.39 o
  -4  -7   8       18.11        2.87     23.77 o
  -3  -7   8     8856.81     8656.93     90.63 o
  -2  -7   8      443.67      409.09     23.83 o
  -1  -7   8     7562.50     6962.43    486.77 o
   0  -7   8        4.61       67.84     20.40 o
   1  -7   8       41.03        9.86     27.95 o
   2  -7   8     1699.79     1731.67    174.03 o
   3  -7   8     3939.56     3834.97    205.62 o
   4  -7   8     2196.50     2237.85     81.44 o
   5  -7   8     1919.82     1848.88    298.71 o
   6  -7   8      167.88      243.78    100.43 o
   7  -7   8      491.63      520.49     48.31 o
   8  -7   8     1727.14     1753.04     52.76 o
   9  -7   8        3.70      -49.34     49.34 o
  10  -7   8     2523.30     2754.00     57.88 o
  11  -7   8      140.18      144.56     48.91 o
  12  -7   8      274.44      224.06     49.79 o
 -11  -6   8     1583.27     1784.33     87.84 o
 -10  -6   8       31.69        1.92     42.24 o
  -9  -6   8     2572.93     2896.96    102.38 o
  -8  -6   8      276.08      375.47     29.17 o
  -7  -6   8     1657.13     1735.09     57.23 o
  -6  -6   8     7259.01     7855.55    355.30 o
  -5  -6   8        3.96      -29.65     29.65 o
  -4  -6   8    13777.45    13739.84    124.68 o
  -3  -6   8      410.78      418.68     23.28 o
  -2  -6   8     5344.81     5311.31    324.99 o
  -1  -6   8     4619.35     4754.47    174.38 o
   0  -6   8      231.85      274.76     19.88 o
   1  -6   8    12085.78    12947.76    353.66 o
   2  -6   8     1221.85     1255.88     81.84 o
   3  -6   8     2402.36     2601.36    218.06 o
   4  -6   8        6.41       35.56     42.21 o
   5  -6   8       32.86       18.82     26.85 o
   6  -6   8      308.28      263.47     29.26 o
   7  -6   8     2237.56     2206.12     41.25 o
   8  -6   8      214.89      388.23     48.81 o
   9  -6   8     1401.30     1533.28     51.78 o
  10  -6   8      269.53      274.41     34.99 o
  11  -6   8       73.95      167.21     48.86 o
  12  -6   8      545.16      557.16     50.75 o
 -12  -5   8     1060.90      910.93     66.84 o
 -11  -5   8       37.59      166.44     56.29 o
 -10  -5   8     1454.57     1472.07     60.46 o
  -9  -5   8     1100.55     1356.05    147.39 o
  -8  -5   8      237.74      261.21     37.52 o
  -7  -5   8    10230.37    11251.00    158.96 o
  -6  -5   8      101.78      132.24     21.46 o
  -5  -5   8    11810.02    12151.58    269.06 o
  -4  -5   8      507.89      569.28     21.58 o
  -3  -5   8     3736.21     3898.08    155.58 o
  -2  -5   8    21742.57    22107.32    563.42 o
  -1  -5   8      662.91      667.66     53.27 o
   0  -5   8    25087.81    26636.71   1353.03 o
   1  -5   8      941.74      938.94     59.68 o
   2  -5   8     6004.44     6377.37    497.87 o
   3  -5   8     4077.43     4241.33    473.91 o
   4  -5   8      532.88      462.77     87.21 o
   5  -5   8     6910.32     6813.96   1063.77 o
   6  -5   8     1397.42     1467.94    166.98 o
   7  -5   8      617.33      668.82     30.22 o
   8  -5   8       47.64       77.19     32.44 o
   9  -5   8      442.87      390.21     34.27 o
  10  -5   8        2.65       24.06     34.99 o
  11  -5   8      557.49      489.76     35.76 o
  12  -5   8       15.84        9.69     48.44 o
 -12  -4   8       21.20      105.82     56.02 o
 -11  -4   8      176.17      216.07     37.58 o
 -10  -4   8     1167.66     1190.54     53.56 o
  -9  -4   8      110.73      235.97     46.97 o
  -8  -4   8     6611.62     7126.22     75.65 o
  -7  -4   8       96.78      117.16     78.00 o
  -6  -4   8     4310.22     4502.92     49.99 o
  -5  -4   8     1362.39     1573.30     36.41 o
  -4  -4   8      130.25      153.73     23.59 o
  -3  -4   8    22519.46    23695.61   1165.04 o
  -2  -4   8        6.84       21.70     20.98 o
  -1  -4   8    16524.41    16570.25    783.84 o
   0  -4   8     3587.63     3862.75    138.70 o
   1  -4   8     6049.45     6386.54    417.04 o
   2  -4   8     9617.45     9543.72   1104.60 o
   3  -4   8      484.65      502.01     89.29 o
   4  -4   8    11228.28    10531.04   1606.05 o
   5  -4   8      804.63      736.44     66.80 o
   6  -4   8     1478.84     1483.22    135.31 o
   7  -4   8      801.18      838.27     62.38 o
   8  -4   8      372.23      354.84     43.33 o
   9  -4   8      251.49      282.22     33.21 o
  10  -4   8      232.81      293.60     33.84 o
  11  -4   8       88.92      -47.51     48.60 o
  12  -4   8       50.89      143.64     34.30 o
 -13  -3   8       13.44      -32.85     56.87 o
 -12  -3   8       56.75       -8.37     53.81 o
 -11  -3   8      927.72      941.39     38.74 o
 -10  -3   8      513.24      565.57     35.01 o
  -9  -3   8     2256.97     2496.95    107.36 o
  -8  -3   8        0.41       15.32     39.16 o
  -7  -3   8     1897.97     2148.27    136.28 o
  -6  -3   8     6276.08     6588.68     59.37 o
  -5  -3   8     1303.26     1416.78     35.92 o
  -4  -3   8    17577.87    18345.21    598.31 o
  -3  -3   8      154.84      151.41     25.61 o
  -2  -3   8    13212.40    14108.12    403.88 o
  -1  -3   8     4588.23     4951.85    207.17 o
   0  -3   8      525.67      489.36     20.57 o
   1  -3   8    22188.29    21804.43   1981.19 o
   2  -3   8       21.06       38.48     39.32 o
   3  -3   8    12978.56    11826.70   2865.58 o
   4  -3   8      338.63      317.15     91.68 o
   5  -3   8     2155.54     2142.69    341.00 o
   6  -3   8     4858.25     4689.21    249.32 o
   7  -3   8       33.52       37.53     41.65 o
   8  -3   8     2769.31     2905.29     80.02 o
   9  -3   8       37.72       43.06     66.26 o
  10  -3   8      212.82      205.18     70.65 o
  11  -3   8      166.88      111.73     34.38 o
  12  -3   8       61.64       69.32     33.05 o
 -13  -2   8      564.82      598.14     55.81 o
 -12  -2   8      419.00      411.83     38.29 o
 -11  -2   8      947.09     1093.10     37.46 o
 -10  -2   8      509.09      594.34     40.64 o
  -9  -2   8        8.75       36.12     22.44 o
  -8  -2   8       90.62      101.07     25.72 o
  -7  -2   8     7211.55     7754.76    397.93 o
  -6  -2   8     1812.87     1851.14     33.09 o
  -5  -2   8    10522.25    10997.54    326.72 o
  -4  -2   8        8.58       -6.68     26.13 o
  -3  -2   8     6056.64     6501.22    296.73 o
  -2  -2   8    10732.74    10636.19    293.69 o
  -1  -2   8       79.96      100.75     24.96 o
   0  -2   8    29597.94    27837.42   2777.03 o
   1  -2   8      554.08      665.67    101.90 o
   2  -2   8    13885.89    12935.57   2400.82 o
   3  -2   8     6909.79     6283.70   1091.82 o
   4  -2   8     1870.44     1697.14    186.95 o
   5  -2   8    10927.16    10360.80    240.27 o
   6  -2   8       24.11       22.19     34.21 o
   7  -2   8     4848.63     5052.65    452.07 o
   8  -2   8      231.83      217.78     57.25 o
   9  -2   8      218.39      203.07     57.08 o
  10  -2   8      799.95      697.24     63.67 o
  11  -2   8       21.00       48.41     49.37 o
 -13  -1   8      105.70      146.78     51.66 o
 -12  -1   8      797.53      831.97    111.18 o
 -11  -1   8       98.43      135.22     62.37 o
 -10  -1   8        1.92       37.68     31.72 o
  -9  -1   8     1667.18     1776.45    146.24 o
  -8  -1   8     2760.80     2670.17    229.12 o
  -7  -1   8     2868.16     2946.36    356.69 o
  -6  -1   8     3360.68     3476.91    305.04 o
  -5  -1   8      376.42      450.15     22.76 o
  -4  -1   8       59.93      167.01     44.53 o
  -3  -1   8    13743.79    12816.45    302.47 o
  -2  -1   8       21.76        9.66     27.92 o
  -1  -1   8    16715.57    15466.50   2038.52 o
   0  -1   8      963.47      961.07     64.53 o
   1  -1   8     9700.67     9589.92   1377.99 o
   2  -1   8    12012.43    11420.95   1423.00 o
   3  -1   8      847.63      774.06     37.94 o
   4  -1   8    11935.25    11200.44     64.22 o
   5  -1   8      645.10      667.89     77.68 o
   6  -1   8     3153.85     3346.28    547.54 o
   7  -1   8     1116.73     1029.71    100.83 o
   8  -1   8      105.49       90.08     52.27 o
   9  -1   8     1551.47     1298.95     61.95 o
  10  -1   8        0.23       10.69     54.53 o
  11  -1   8      503.53      440.69     46.30 o
 -13   0   8      371.88      386.65     37.44 o
 -12   0   8      945.02      848.36     60.25 o
 -11   0   8        2.29       47.44     69.11 o
 -10   0   8     2307.60     2425.82    251.27 o
  -9   0   8      657.52      639.47     38.11 o
  -8   0   8     2048.95     2147.32    156.49 o
  -7   0   8       11.92        5.47     67.78 o
  -6   0   8      577.61      576.51     27.35 o
  -5   0   8     2002.32     1881.55     55.36 o
  -4   0   8     8567.58     8231.62    161.83 o
  -3   0   8      556.09      529.57     87.80 o
  -2   0   8     2644.46     2515.06    215.35 o
  -1   0   8     1030.54      994.74     69.63 o
   0   0   8     1043.60     1011.87     71.55 o
   1   0   8    11729.26    10923.18    615.88 o
   2   0   8       91.21       89.84     30.16 o
   3   0   8     8632.45     7885.45    431.65 o
   4   0   8     2993.14     2949.57    225.11 o
   5   0   8      997.45      848.36     98.71 o
   6   0   8     2285.74     2402.46    421.78 o
   7   0   8       57.44      141.77     31.46 o
   8   0   8     1897.88     1524.12     51.54 o
   9   0   8       32.45      -12.88     43.99 o
  10   0   8      512.36      407.90     47.56 o
  11   0   8      209.18      147.12     37.91 o
 -14   1   8      178.99      162.66     36.15 o
 -13   1   8     1149.71     1002.74    176.66 o
 -12   1   8        3.56      122.77     80.38 o
 -11   1   8     3003.59     2987.69    627.92 o
 -10   1   8       13.32       27.28     30.84 o
  -9   1   8      754.50      745.86    145.06 o
  -8   1   8     1730.93     1628.63    301.36 o
  -7   1   8      154.26      183.59     34.04 o
  -6   1   8     6334.05     5194.64    227.04 o
  -5   1   8     1219.72     1218.21     31.39 o
  -4   1   8     1725.56     1568.42    125.87 o
  -3   1   8       67.42      115.11     46.19 o
  -2   1   8      380.53      384.40     55.46 o
  -1   1   8     2487.25     2727.09    146.39 o
   0   1   8     8450.54     8998.80    254.13 o
   1   1   8      955.23      982.51     34.61 o
   2   1   8     4318.25     3870.78     81.01 o
   3   1   8     1391.03     1476.02    139.60 o
   4   1   8      226.96      202.14     34.28 o
   5   1   8     6154.38     5571.08    587.22 o
   6   1   8       21.19       36.14     31.79 o
   7   1   8     1839.62     1656.93    303.64 o
   8   1   8      254.15      287.55     43.08 o
   9   1   8      354.71      274.64     44.37 o
  10   1   8      643.01      442.13     47.97 o
 -14   2   8     1040.20      768.03     83.35 o
 -13   2   8        0.02       16.57     26.04 o
 -12   2   8     2243.97     2082.89    567.09 o
 -11   2   8      430.42      391.51     81.63 o
 -10   2   8      227.77      210.55     44.51 o
  -9   2   8     4547.65     4011.01    580.08 o
  -8   2   8       57.08       86.18     24.33 o
  -7   2   8     7531.48     6362.39    650.94 o
  -6   2   8        3.04       95.65     32.26 o
  -5   2   8     1292.65     1209.64     34.98 o
  -4   2   8     2352.81     2256.46     97.79 o
  -3   2   8     1277.79     1291.03     40.49 o
  -2   2   8     6767.52     7295.40    109.56 o
  -1   2   8     2225.47     2307.40     61.78 o
   0   2   8      620.09      576.46     73.69 o
   1   2   8      410.78      468.52     27.90 o
   2   2   8     1443.38     1524.62    107.83 o
   3   2   8      122.90      117.53     60.79 o
   4   2   8     5378.19     5430.39    585.77 o
   5   2   8       23.98       15.24     61.93 o
   6   2   8     1333.31     1232.13    321.22 o
   7   2   8      588.75      385.31    241.87 o
   8   2   8      150.79      116.06     44.32 o
   9   2   8      985.22      759.94     48.80 o
 -14   3   8       38.13       89.69     45.39 o
 -13   3   8      616.49      596.16     99.74 o
 -12   3   8      920.70      763.83    132.40 o
 -11   3   8      174.15      215.71     31.06 o
 -10   3   8     4880.03     4031.28    421.34 o
  -9   3   8       13.37       82.78     30.20 o
  -8   3   8     4696.54     3958.65    162.34 o
  -7   3   8     1557.18     1447.37    153.71 o
  -6   3   8     1307.81     1270.99     99.47 o
  -5   3   8     6178.72     6374.39    215.35 o
  -4   3   8      209.49      195.72     35.13 o
  -3   3   8     8885.74     9419.02    155.30 o
  -2   3   8        9.01       72.82     33.05 o
  -1   3   8      417.27      457.52     31.38 o
   0   3   8      638.38      655.40     38.72 o
   1   3   8     1128.08     1084.91     58.56 o
   2   3   8     1787.93     1711.77     53.09 o
   3   3   8     1708.94     1841.50    185.44 o
   4   3   8       69.01       96.19     44.11 o
   5   3   8      181.33      256.93     88.66 o
   6   3   8      494.25      578.46     97.66 o
   7   3   8        0.74       65.21     30.49 o
   8   3   8      869.20      690.56     46.45 o
   9   3   8        0.53       53.02     43.83 o
 -13   4   8     1012.52      886.89    105.34 o
 -12   4   8        1.39        4.96     25.32 o
 -11   4   8     2823.26     2393.14    307.44 o
 -10   4   8       88.96       83.07     25.58 o
  -9   4   8     2275.39     2098.94    172.40 o
  -8   4   8     3267.61     3161.07    322.32 o
  -7   4   8       74.93       95.26     34.41 o
  -6   4   8     8159.27     8333.99    503.73 o
  -5   4   8       21.74       17.61     45.58 o
  -4   4   8     4928.26     5208.06    213.09 o
  -3   4   8      965.53     1014.83     54.77 o
  -2   4   8      207.26      257.63     45.23 o
  -1   4   8     4821.57     4767.67     73.44 o
   0   4   8      538.71      645.03    129.98 o
   1   4   8     2350.83     2293.27     94.14 o
   2   4   8       10.76      -22.94     22.94 o
   3   4   8       12.59        4.75     35.14 o
   4   4   8       87.98      150.50     25.00 o
   5   4   8      434.86      448.02     82.08 o
   6   4   8      219.16      109.89    137.91 o
   7   4   8      571.50      458.65     44.02 o
   8   4   8        0.17       17.16     42.39 o
 -13   5   8       61.92       98.31     31.74 o
 -12   5   8     1190.34     1018.05     46.83 o
 -11   5   8      268.64      200.77     31.33 o
 -10   5   8      503.03      482.06     77.27 o
  -9   5   8     2395.87     2274.76    145.79 o
  -8   5   8        0.37        3.65     27.36 o
  -7   5   8     5944.73     6483.50    696.16 o
  -6   5   8       14.48       -7.23     27.29 o
  -5   5   8     2163.46     2291.72     29.81 o
  -4   5   8     3201.13     3217.52     72.74 o
  -3   5   8      401.30      394.64     24.79 o
  -2   5   8     9395.54    10112.27    384.25 o
  -1   5   8      123.76      127.66     41.09 o
   0   5   8     3271.33     3352.12    298.48 o
   1   5   8      522.72      539.36    123.52 o
   2   5   8       64.99      124.80     59.90 o
   3   5   8     1005.52      967.50     25.67 o
   4   5   8      422.27      472.82     31.03 o
   5   5   8      614.56      674.96    102.24 o
   6   5   8      162.35      252.93     42.50 o
   7   5   8        0.56      -16.95     29.90 o
 -13   6   8      179.55      119.00     26.88 o
 -12   6   8      189.01      263.12     31.11 o
 -11   6   8       21.95       64.01     30.18 o
 -10   6   8     2242.48     1841.93     91.21 o
  -9   6   8       48.63       29.65     29.49 o
  -8   6   8     2283.12     2456.24    210.35 o
  -7   6   8      710.74      825.62     82.58 o
  -6   6   8      675.82      797.07     77.10 o
  -5   6   8     4190.47     4059.77    278.04 o
  -4   6   8      207.98      233.47     53.75 o
  -3   6   8     8542.28     8750.89    601.81 o
  -2   6   8      257.50      291.00     26.46 o
  -1   6   8     1991.44     2059.91     59.99 o
   0   6   8     1493.80     1518.04     42.24 o
   1   6   8        2.69       35.94     47.15 o
   2   6   8     2333.33     2481.80     71.43 o
   3   6   8       93.89      164.01     30.08 o
   4   6   8      790.37      856.93     71.03 o
   5   6   8       36.07      102.42     82.11 o
   6   6   8        0.18       12.75     41.20 o
 -12   7   8      111.75      114.07     25.24 o
 -11   7   8      834.88      642.33     83.97 o
 -10   7   8       18.85       16.37     24.99 o
  -9   7   8      528.33      562.03     44.21 o
  -8   7   8      765.80      797.15     56.96 o
  -7   7   8       26.69       62.36     21.53 o
  -6   7   8     3421.64     3744.96    215.94 o
  -5   7   8      107.28      173.98     37.25 o
  -4   7   8     3055.21     2949.29    200.01 o
  -3   7   8      652.99      608.63     71.51 o
  -2   7   8      360.44      361.15     21.96 o
  -1   7   8     2384.53     2266.47     37.06 o
   0   7   8        0.52      -28.68     28.68 o
   1   7   8     2562.93     2423.84    194.02 o
   2   7   8       14.25       14.01     20.68 o
   3   7   8      528.70      509.41     65.89 o
   4   7   8      329.52      339.96     28.25 o
 -11   8   8        3.89       26.66     32.56 o
 -10   8   8        0.10       10.24     32.41 o
  -9   8   8      428.30      454.58     37.03 o
  -8   8   8      123.67      187.90     30.76 o
  -7   8   8     1709.08     1778.65    111.09 o
  -6   8   8      162.54      181.03     21.58 o
  -5   8   8      735.43      893.21    148.59 o
  -4   8   8      729.81      711.04     49.96 o
  -3   8   8        4.53       99.36     58.54 o
  -2   8   8     2643.28     2681.75    313.26 o
  -1   8   8        4.98       18.92     44.80 o
   0   8   8     1817.94     1880.21     51.59 o
   1   8   8      153.35      161.71     21.06 o
   2   8   8      188.44      147.99     24.37 o
   3   8   8      685.15      685.36     50.76 o
 -10   9   8      196.62      177.40     21.06 o
  -9   9   8      375.04      387.36     35.56 o
  -8   9   8      387.26      350.61     36.02 o
  -7   9   8       10.33      -19.94     23.75 o
  -6   9   8       47.60       40.52     18.74 o
  -5   9   8      648.57      755.04     56.90 o
  -4   9   8       18.47       67.94     36.29 o
  -3   9   8     1442.47     1394.41     61.67 o
  -2   9   8        3.39        8.31     28.09 o
  -1   9   8      680.03      615.90     24.39 o
   0   9   8      349.19      442.86    128.66 o
   1   9   8       77.11       95.38     20.03 o
  -8  10   8        8.37       44.00     43.44 o
  -7  10   8      207.26      233.48     21.25 o
  -6  10   8      383.32      343.64     47.21 o
  -5  10   8      210.17      201.70     16.60 o
  -4  10   8      440.44      445.59     18.65 o
  -3  10   8       10.55       55.17     70.85 o
  -2  10   8       18.42       31.48     24.89 o
  -1  10   8      561.70      504.76     41.39 o
   2 -15   9        6.29       66.25     62.88 o
   3 -15   9      591.11      545.32     32.76 o
   4 -15   9      114.03      131.82     52.68 o
   5 -15   9      936.45      957.72     42.28 o
  -2 -14   9      843.78      890.47     74.49 o
  -1 -14   9       32.36       75.65     29.53 o
   0 -14   9        7.32       -4.86     31.55 o
   1 -14   9      387.44      362.95     49.19 o
   2 -14   9      913.77      961.03     37.69 o
   3 -14   9      554.93      595.99     98.76 o
   4 -14   9      418.35      453.36     84.89 o
   5 -14   9       60.01       66.70     19.49 o
   6 -14   9        7.66        5.43     23.98 o
   7 -14   9      834.39      783.07    121.12 o
   8 -14   9       53.25       32.43     29.60 o
  -4 -13   9        4.70      -22.17     31.49 o
  -3 -13   9      794.36      780.01     31.30 o
  -2 -13   9      660.28      695.18     29.97 o
  -1 -13   9        0.66       28.58     26.90 o
   0 -13   9     2393.40     2369.55    122.72 o
   1 -13   9      409.90      503.78     74.79 o
   2 -13   9     1057.72      980.14     25.29 o
   3 -13   9       27.60       32.40     23.49 o
   4 -13   9        2.02       67.84     22.26 o
   5 -13   9      316.31      319.34     32.26 o
   6 -13   9      761.97      752.23     43.21 o
   7 -13   9      180.18      168.46     28.09 o
   8 -13   9      403.68      347.13     32.60 o
   9 -13   9       34.61       44.89     38.15 o
  -5 -12   9      147.66      147.71     28.24 o
  -4 -12   9      377.96      455.50     73.50 o
  -3 -12   9     1791.26     1771.00    391.97 o
  -2 -12   9       30.75      155.81     32.10 o
  -1 -12   9     4671.42     4892.41   1181.12 o
   0 -12   9        7.19       29.90     46.08 o
   1 -12   9     1479.51     1530.85     74.86 o
   2 -12   9      949.56      985.58     78.12 o
   3 -12   9        3.38       -5.97     33.04 o
   4 -12   9     1812.04     1874.46     77.35 o
   5 -12   9      371.19      416.36     29.87 o
   6 -12   9      521.86      529.75     58.76 o
   7 -12   9        6.89       33.83     24.82 o
   8 -12   9       66.26       99.75     36.53 o
   9 -12   9       82.52      143.83     36.51 o
  10 -12   9      470.59      484.51     52.00 o
  -7 -11   9      569.37      391.28    181.35 o
  -6 -11   9      496.20      467.19    152.94 o
  -5 -11   9       25.30       42.99     39.09 o
  -4 -11   9     3052.54     3248.92     67.63 o
  -3 -11   9        2.81       29.08     25.70 o
  -2 -11   9     3868.41     3967.09     68.84 o
  -1 -11   9      387.61      442.20     33.36 o
   0 -11   9     1183.66     1290.41     25.90 o
   1 -11   9     3563.19     3720.58     68.56 o
   2 -11   9        4.13        2.95     29.70 o
   3 -11   9     4517.34     4746.65    705.92 o
   4 -11   9        0.74      -15.06     20.14 o
   5 -11   9     1087.27     1140.94     59.49 o
   6 -11   9      590.45      561.18     54.94 o
   7 -11   9        3.70        4.17     28.14 o
   8 -11   9      849.83      851.26     38.25 o
   9 -11   9      161.99      205.97     35.06 o
  10 -11   9       72.11      138.09     50.41 o
  11 -11   9       38.46       52.53     36.11 o
  -8 -10   9      122.71       94.41     46.76 o
  -7 -10   9      826.85      882.14     50.27 o
  -6 -10   9      116.38        2.48     48.87 o
  -5 -10   9     3397.76     3537.19    155.92 o
  -4 -10   9        0.63        4.51     33.59 o
  -3 -10   9     2456.86     2601.70     41.14 o
  -2 -10   9     1838.58     1901.48     30.91 o
  -1 -10   9      332.73      478.79     42.08 o
   0 -10   9     8315.53     8506.59    302.56 o
   1 -10   9       20.36      -12.71     38.22 o
   2 -10   9     7587.50     7919.62    201.71 o
   3 -10   9      737.55      703.42     51.06 o
   4 -10   9      814.70      780.13     29.98 o
   5 -10   9     2054.75     1964.06     52.32 o
   6 -10   9        2.21       29.47     24.80 o
   7 -10   9     2461.88     2284.97    283.58 o
   8 -10   9       43.32      -19.56     34.77 o
   9 -10   9      280.56      421.55     35.95 o
  10 -10   9      186.37      245.07     51.19 o
  11 -10   9       93.10       57.62     36.96 o
  -9  -9   9      135.86       79.34     49.86 o
  -8  -9   9      885.36      859.51     37.40 o
  -7  -9   9      353.83      426.54     39.76 o
  -6  -9   9     2070.49     2205.55     60.97 o
  -5  -9   9       14.05       99.59     96.33 o
  -4  -9   9      812.96      853.31     51.81 o
  -3  -9   9     4404.28     4585.98    108.82 o
  -2  -9   9        6.35       91.04     25.26 o
  -1  -9   9    10387.68    10614.12    506.56 o
   0  -9   9      627.93      611.29     73.68 o
   1  -9   9     5279.48     5220.34    221.32 o
   2  -9   9     3931.98     3985.41    114.83 o
   3  -9   9      454.82      430.47     21.63 o
   4  -9   9     4955.79     4500.29    260.08 o
   5  -9   9       32.27      109.08     68.30 o
   6  -9   9     3511.55     3451.23    305.01 o
   7  -9   9      521.72      468.53     82.91 o
   8  -9   9      666.98      713.34     49.94 o
   9  -9   9     1098.18     1150.94     52.17 o
  10  -9   9       23.25      -47.75     47.75 o
  11  -9   9      538.08      468.44     51.93 o
 -10  -8   9      710.66      625.53     53.95 o
  -9  -8   9      588.53      556.08     36.00 o
  -8  -8   9      518.12      582.03     40.09 o
  -7  -8   9      533.30      602.04     36.61 o
  -6  -8   9       46.84       91.48     37.49 o
  -5  -8   9      100.28      125.40     25.49 o
  -4  -8   9     5552.10     5624.67     38.28 o
  -3  -8   9     1031.78     1038.80     43.43 o
  -2  -8   9     5896.86     5634.01    436.28 o
  -1  -8   9      895.42      911.10     47.75 o
   0  -8   9     1465.77     1459.34     55.03 o
   1  -8   9     7223.07     7505.72    224.25 o
   2  -8   9       56.37      102.68     24.09 o
   3  -8   9    10196.92    10531.35     83.57 o
   4  -8   9      190.96      197.50     40.52 o
   5  -8   9     3577.32     3468.14    509.53 o
   6  -8   9     3517.64     3152.85    676.72 o
   7  -8   9      669.57      592.68     73.06 o
   8  -8   9     3062.85     2788.00     44.65 o
   9  -8   9      154.84      217.44     48.92 o
  10  -8   9     1024.27     1081.98     37.91 o
  11  -8   9      178.06      112.10     48.50 o
  12  -8   9       24.55       25.73     35.39 o
 -10  -7   9      180.88      139.61     69.60 o
  -9  -7   9      788.73      866.24     45.91 o
  -8  -7   9       32.34       56.55     33.41 o
  -7  -7   9       87.65      132.34     27.03 o
  -6  -7   9     1978.45     2225.27     37.58 o
  -5  -7   9     2993.21     3205.95     38.60 o
  -4  -7   9     3080.61     3064.45     37.02 o
  -3  -7   9     2777.66     2713.62    123.43 o
  -2  -7   9      387.08      466.59     22.83 o
  -1  -7   9        0.55      -18.44     18.44 o
   0  -7   9     9225.16     9725.48    231.17 o
   1  -7   9      198.75      279.20     42.40 o
   2  -7   9    10955.24    11298.15    615.60 o
   3  -7   9     1368.64     1523.28     78.13 o
   4  -7   9     1974.53     1988.97    231.43 o
   5  -7   9     6650.48     5846.58   1546.98 o
   6  -7   9      340.72      321.89     72.94 o
   7  -7   9     5085.32     4892.21   1204.10 o
   8  -7   9       88.72       32.85     33.95 o
   9  -7   9     1186.75     1106.55     39.20 o
  10  -7   9      800.34      627.42     37.87 o
  11  -7   9       59.17       64.46     48.34 o
  12  -7   9      551.17      405.60     51.23 o
 -11  -6   9        0.41       16.93     41.68 o
 -10  -6   9      487.44      696.09     82.10 o
  -9  -6   9      905.72      889.36     92.25 o
  -8  -6   9      190.00      206.40     30.49 o
  -7  -6   9     3557.88     3951.85     90.73 o
  -6  -6   9      890.24      957.67     29.02 o
  -5  -6   9     1403.44     1463.54     34.54 o
  -4  -6   9      339.61      439.03     24.95 o
  -3  -6   9      242.95      317.32     32.15 o
  -2  -6   9      871.48      924.65     29.15 o
  -1  -6   9     9354.05     9405.91    696.27 o
   0  -6   9     1026.78     1020.18     48.09 o
   1  -6   9     4945.20     4951.67    249.98 o
   2  -6   9     1642.03     1592.97     56.10 o
   3  -6   9      700.49      609.10     29.64 o
   4  -6   9     8238.29     7951.11   1230.82 o
   5  -6   9       16.46       40.99     23.29 o
   6  -6   9     7176.37     7108.48    954.63 o
   7  -6   9      737.62      672.79     31.50 o
   8  -6   9      484.68      513.53     47.38 o
   9  -6   9     2363.18     2378.50     55.64 o
  10  -6   9      154.62      250.59     34.56 o
  11  -6   9     1300.10     1092.60     39.60 o
  12  -6   9       70.62      107.25     35.04 o
 -11  -5   9      111.67       88.76     39.46 o
 -10  -5   9     2377.24     2633.32     61.68 o
  -9  -5   9      160.80      219.19     49.82 o
  -8  -5   9     4095.12     4577.62     59.45 o
  -7  -5   9        8.66      -18.54     31.56 o
  -6  -5   9      870.68      907.67     73.10 o
  -5  -5   9     4202.74     4594.12    186.40 o
  -4  -5   9      578.24      593.93     68.71 o
  -3  -5   9     6139.36     6219.28    329.03 o
  -2  -5   9     1744.57     1717.24    191.37 o
  -1  -5   9      808.63      816.44     23.77 o
   0  -5   9        4.12       73.76     20.35 o
   1  -5   9     2082.78     2166.04    104.93 o
   2  -5   9      297.00      341.29     26.38 o
   3  -5   9     5238.77     5125.58    670.10 o
   4  -5   9      402.52      440.58     75.85 o
   5  -5   9     3505.93     3381.49    515.88 o
   6  -5   9     2357.79     2480.29    263.94 o
   7  -5   9       28.34       61.36     26.96 o
   8  -5   9     3518.60     3504.86    328.38 o
   9  -5   9       54.32       60.04     48.01 o
  10  -5   9     1853.79     1837.35     54.93 o
  11  -5   9      268.62      101.17     48.99 o
  12  -5   9      262.83      131.94     49.62 o
 -12  -4   9        7.06       61.23     39.99 o
 -11  -4   9     2171.32     2383.65     62.67 o
 -10  -4   9       45.85      219.86     47.36 o
  -9  -4   9     3324.05     3663.24     89.93 o
  -8  -4   9      754.30      958.27     61.40 o
  -7  -4   9      697.47      841.08     31.91 o
  -6  -4   9    10465.66    11201.44     43.24 o
  -5  -4   9       56.67      100.84     30.29 o
  -4  -4   9    14046.40    14473.67    622.61 o
  -3  -4   9       35.67       38.77     50.45 o
  -2  -4   9      157.18      170.26     29.54 o
  -1  -4   9     2191.77     2341.37    102.91 o
   0  -4   9     1949.43     2152.70    135.57 o
   1  -4   9     3941.68     4026.43    277.51 o
   2  -4   9     4365.38     4060.65    377.93 o
   3  -4   9      579.70      521.94     99.42 o
   4  -4   9      100.00       62.31     28.09 o
   5  -4   9     2730.21     2526.90    330.75 o
   6  -4   9        6.77        1.58     28.19 o
   7  -4   9     3293.01     3514.48    270.80 o
   8  -4   9        0.98       43.92     25.25 o
   9  -4   9     1529.84     1644.69     53.90 o
  10  -4   9      374.11      470.44     48.22 o
  11  -4   9      137.01      123.78     33.86 o
 -12  -3   9     1471.08     1240.89     46.75 o
 -11  -3   9        9.95       59.62     50.44 o
 -10  -3   9     1268.58     1380.81    100.55 o
  -9  -3   9     1594.31     1823.16    182.97 o
  -8  -3   9      113.59      152.92     26.43 o
  -7  -3   9    10317.10    11078.71    340.35 o
  -6  -3   9       23.76      124.56     56.58 o
  -5  -3   9     9174.99     9826.08    379.31 o
  -4  -3   9     2070.49     2282.84     36.40 o
  -3  -3   9       43.45       89.54     22.18 o
  -2  -3   9     6955.34     6962.82    341.35 o
  -1  -3   9     1701.33     1632.10    112.41 o
   0  -3   9     9979.23     9898.06    786.30 o
   1  -3   9     1289.68     1133.59    112.47 o
   2  -3   9      147.84      204.83     52.40 o
   3  -3   9     1041.34     1023.01    269.90 o
   4  -3   9     2224.32     2126.70    430.39 o
   5  -3   9      493.71      643.61    164.78 o
   6  -3   9     2136.08     2252.71    101.59 o
   7  -3   9       20.11       43.27     44.83 o
   8  -3   9      350.04      209.23    189.18 o
   9  -3   9      628.42      679.80     73.61 o
  10  -3   9        5.04        6.22     51.31 o
  11  -3   9      634.80      675.62     36.72 o
 -13  -2   9      639.13      570.17     56.90 o
 -12  -2   9       93.08      275.18     51.08 o
 -11  -2   9      206.65      277.44     28.84 o
 -10  -2   9     2608.20     2865.27     57.38 o
  -9  -2   9        1.11        6.47     63.33 o
  -8  -2   9     6778.18     7011.12    256.96 o
  -7  -2   9       35.24       45.76     41.55 o
  -6  -2   9     4316.74     4669.75    160.22 o
  -5  -2   9     5945.59     6230.74    267.19 o
  -4  -2   9      157.25      241.46     28.33 o
  -3  -2   9    16364.08    16564.17    707.53 o
  -2  -2   9       35.64       34.18     27.79 o
  -1  -2   9    13627.88    13018.51   1283.24 o
   0  -2   9     1105.78     1090.75    134.81 o
   1  -2   9      222.08      240.71     35.78 o
   2  -2   9     7700.50     7402.66   1685.61 o
   3  -2   9      830.50      946.39     90.70 o
   4  -2   9     3519.55     3455.32    431.23 o
   5  -2   9      167.62      271.05     86.01 o
   6  -2   9      219.15      228.49     38.52 o
   7  -2   9      135.45      154.53     33.92 o
   8  -2   9      761.37      530.30    343.47 o
   9  -2   9       99.46       83.61     48.23 o
  10  -2   9      455.33      391.50     51.57 o
  11  -2   9       18.18       33.01     51.74 o
 -13  -1   9      179.95       32.73     51.42 o
 -12  -1   9       13.15       20.28     25.14 o
 -11  -1   9     2463.27     2371.28    296.95 o
 -10  -1   9      208.87      225.27     33.08 o
  -9  -1   9     2506.19     2756.87    233.58 o
  -8  -1   9      962.24      970.11    105.76 o
  -7  -1   9      708.52      866.05     47.30 o
  -6  -1   9     9159.25     9091.71    426.06 o
  -5  -1   9       36.92       75.09     23.26 o
  -4  -1   9    15249.36    15433.03    689.90 o
  -3  -1   9     1376.99     1213.95     58.22 o
  -2  -1   9     8167.58     7909.80    632.48 o
  -1  -1   9    10283.63    10674.00   1372.87 o
   0  -1   9       31.62       20.24     95.70 o
   1  -1   9    15047.90    14829.40   2382.45 o
   2  -1   9       55.87       75.41     65.30 o
   3  -1   9     5223.21     5089.82    134.55 o
   4  -1   9      742.39      737.57     35.60 o
   5  -1   9       11.65       39.68     41.54 o
   6  -1   9     2249.30     2308.01     56.63 o
   7  -1   9      180.80      222.75     51.86 o
   8  -1   9      189.61      124.92     49.80 o
   9  -1   9      138.27      136.42     45.48 o
  10  -1   9       13.98       50.90     56.09 o
 -13   0   9      299.57      168.87     44.83 o
 -12   0   9      799.85      814.86    112.70 o
 -11   0   9      198.89      260.05     33.19 o
 -10   0   9      514.70      651.07    118.68 o
  -9   0   9      854.89      943.93    105.46 o
  -8   0   9       25.66       82.35     24.98 o
  -7   0   9     9653.58     9262.86    737.45 o
  -6   0   9       25.19       14.86     23.29 o
  -5   0   9     8396.99     7556.43    287.16 o
  -4   0   9     2897.08     2596.90    245.22 o
  -3   0   9     3242.28     3215.01    262.52 o
  -2   0   9    16928.11    17561.46   1231.60 o
  -1   0   9      250.06      274.35     30.33 o
   0   0   9    14504.16    15995.76   1071.13 o
   1   0   9      273.72      379.85     38.34 o
   2   0   9     3642.43     3637.37    258.88 o
   3   0   9     3564.61     3519.48     50.20 o
   4   0   9      140.85      173.70     27.94 o
   5   0   9     4133.25     4285.94    417.27 o
   6   0   9        2.38       83.91     43.08 o
   7   0   9     1159.63      991.99     29.44 o
   8   0   9       18.05       75.49     42.53 o
   9   0   9       11.31       29.12     42.63 o
  10   0   9      173.74      147.30     46.03 o
 -13   1   9       75.97      108.43     51.40 o
 -12   1   9       89.04       98.90     33.07 o
 -11   1   9        1.26       47.70     56.45 o
 -10   1   9      772.63      769.22     37.57 o
  -9   1   9      761.58      667.04    102.58 o
  -8   1   9     4832.33     4265.41    482.29 o
  -7   1   9      182.88      203.49     22.21 o
  -6   1   9     2476.00     2186.63    103.97 o
  -5   1   9     3086.44     2815.70     34.69 o
  -4   1   9      112.78      117.36     35.66 o
  -3   1   9    15626.31    15639.23    982.62 o
  -2   1   9       82.97       79.11     26.69 o
  -1   1   9     8077.63     9000.65    396.87 o
   0   1   9     1140.83     1304.58    150.09 o
   1   1   9      787.13      749.57     39.05 o
   2   1   9     6714.09     6295.04    276.91 o
   3   1   9       65.85       99.28     33.09 o
   4   1   9     4215.45     3965.55    140.11 o
   5   1   9      166.74      188.58     26.76 o
   6   1   9     1543.14     1381.38    158.99 o
   7   1   9      569.22      565.39    122.85 o
   8   1   9        0.99        9.37     42.66 o
   9   1   9      459.48      319.26     44.87 o
 -13   2   9       30.31      101.88     28.58 o
 -12   2   9      571.44      487.35     84.17 o
 -11   2   9      639.46      600.19     76.29 o
 -10   2   9     1301.72     1220.43    230.72 o
  -9   2   9      643.67      596.68     61.42 o
  -8   2   9       11.57       76.87     30.46 o
  -7   2   9        0.39       55.70     23.30 o
  -6   2   9     3863.55     3503.69    140.56 o
  -5   2   9     1129.00     1098.88     58.13 o
  -4   2   9     7518.35     7733.46    135.63 o
  -3   2   9       11.16      162.89     80.98 o
  -2   2   9     2890.56     3093.78     68.90 o
  -1   2   9     4387.29     4971.27     66.54 o
   0   2   9        8.05      -27.77     28.15 o
   1   2   9     8569.68     8742.20     54.13 o
   2   2   9      113.65      135.53     64.84 o
   3   2   9     4444.84     4585.54    324.55 o
   4   2   9      670.05      677.72     33.86 o
   5   2   9      457.87      572.56    182.96 o
   6   2   9     1999.93     2092.20    217.76 o
   7   2   9        0.56       29.24     24.94 o
   8   2   9      688.65      630.81     45.71 o
   9   2   9        6.87      -43.95     43.95 o
 -13   3   9     1009.47      758.31     37.31 o
 -12   3   9      144.71      168.71     31.87 o
 -11   3   9     1339.99     1158.54     77.88 o
 -10   3   9       45.54       28.75     34.95 o
  -9   3   9       54.87       90.31     49.52 o
  -8   3   9      955.04      864.50     52.60 o
  -7   3   9     2146.24     2176.11    170.31 o
  -6   3   9     4215.09     4039.90    152.94 o
  -5   3   9     3101.39     3210.73    253.87 o
  -4   3   9       16.03       36.00     27.98 o
  -3   3   9       58.11       43.70     81.35 o
  -2   3   9     5160.18     5339.79    414.55 o
  -1   3   9      448.37      534.62     52.14 o
   0   3   9     8321.45     8582.03     47.45 o
   1   3   9      166.93      233.16     33.25 o
   2   3   9     1504.61     1457.12     59.50 o
   3   3   9     1815.28     1823.23     84.62 o
   4   3   9      122.00      141.73     38.13 o
   5   3   9     2470.37     2636.21    362.01 o
   6   3   9        8.93       15.51     24.84 o
   7   3   9      776.60      548.77    293.14 o
   8   3   9      179.79      136.64     43.57 o
 -13   4   9       22.22       36.15     31.70 o
 -12   4   9      673.51      471.07     30.29 o
 -11   4   9      453.75      384.54     31.55 o
 -10   4   9       65.23       43.86     28.01 o
  -9   4   9     2241.43     1829.30     27.87 o
  -8   4   9      310.60      317.46     35.52 o
  -7   4   9     2196.72     2270.81    242.11 o
  -6   4   9       42.93        0.86     44.05 o
  -5   4   9       68.99       94.58     32.53 o
  -4   4   9       81.95      185.68     32.81 o
  -3   4   9     2587.59     2863.63     38.58 o
  -2   4   9     1955.09     2217.50    158.39 o
  -1   4   9     3045.00     3310.06     34.76 o
   0   4   9       17.11       45.14     26.07 o
   1   4   9      188.29      202.26     32.80 o
   2   4   9     1765.74     1797.01    161.91 o
   3   4   9        7.60       11.56     46.38 o
   4   4   9     2279.48     2418.85    212.58 o
   5   4   9       78.38      147.44     29.66 o
   6   4   9      452.85      431.67     64.41 o
   7   4   9      444.97      414.13     44.06 o
 -12   5   9      914.72      723.70     73.88 o
 -11   5   9        1.78       52.82     65.75 o
 -10   5   9     2268.89     1860.34    154.53 o
  -9   5   9       10.78       37.25     36.18 o
  -8   5   9      853.13      876.02     44.36 o
  -7   5   9     1019.80     1071.38     51.34 o
  -6   5   9        1.41        0.12     35.35 o
  -5   5   9     1160.18     1316.60     76.92 o
  -4   5   9     1219.05     1271.40     35.51 o
  -3   5   9      778.13      769.99     32.63 o
  -2   5   9      139.30      152.29     60.72 o
  -1   5   9      155.19      156.00     35.95 o
   0   5   9       31.34      121.86     75.85 o
   1   5   9     1297.20     1257.35    149.59 o
   2   5   9      148.93      153.01     30.54 o
   3   5   9     1174.39     1114.23     33.30 o
   4   5   9      132.45      151.77     24.90 o
   5   5   9      138.91       97.39     23.81 o
   6   5   9      688.57      527.44    338.00 o
 -12   6   9        6.87       59.28     21.51 o
 -11   6   9     1413.99     1275.20     41.12 o
 -10   6   9      188.52      234.98     31.91 o
  -9   6   9      481.50      456.92     25.73 o
  -8   6   9     1574.50     1553.86    115.06 o
  -7   6   9        4.72       -2.07     22.49 o
  -6   6   9     3542.44     3786.37    237.88 o
  -5   6   9      175.09      273.63     25.80 o
  -4   6   9      193.72      237.86     56.96 o
  -3   6   9      317.26      328.88     34.27 o
  -2   6   9      212.98      191.76     22.08 o
  -1   6   9      811.96      967.48     31.67 o
   0   6   9      625.01      606.99     60.25 o
   1   6   9      344.66      403.16     29.92 o
   2   6   9       78.14       68.73     28.84 o
   3   6   9      133.44      172.36     65.42 o
   4   6   9        3.01       36.84     66.44 o
   5   6   9      546.62      293.65    141.85 o
 -11   7   9      367.54      262.66     21.98 o
 -10   7   9      122.41      118.97     36.83 o
  -9   7   9     2165.68     2040.43     97.61 o
  -8   7   9        9.05      -14.70     24.56 o
  -7   7   9     2746.10     2902.03    126.30 o
  -6   7   9      197.94      279.39     25.12 o
  -5   7   9      286.49      377.86    118.96 o
  -4   7   9     1599.91     1538.19     50.64 o
  -3   7   9       67.51      168.41     23.84 o
  -2   7   9     1912.52     1992.21     93.00 o
  -1   7   9       38.39       -1.42     76.63 o
   0   7   9      306.27      307.17     29.08 o
   1   7   9      135.12      190.75     20.28 o
   2   7   9      127.67      213.87     48.21 o
   3   7   9      267.32      244.28     23.76 o
 -10   8   9      953.10      834.49     27.75 o
  -9   8   9        4.69       48.36     39.77 o
  -8   8   9     1168.39     1130.13     44.24 o
  -7   8   9      470.39      554.52     75.50 o
  -6   8   9       97.20      136.90     20.74 o
  -5   8   9     1994.20     2157.67    124.98 o
  -4   8   9        1.53      -15.76     23.22 o
  -3   8   9     1534.24     1447.27    114.27 o
  -2   8   9       53.44      105.59     39.72 o
  -1   8   9      107.01      150.45     30.76 o
   0   8   9      426.68      408.95     42.50 o
   1   8   9       56.44      114.00     27.62 o
   2   8   9      462.77      477.31     29.22 o
  -9   9   9      243.11      297.24     39.69 o
  -8   9   9      833.28      705.72     68.00 o
  -7   9   9        6.10        5.53     28.80 o
  -6   9   9     1439.67     1362.40    100.20 o
  -5   9   9       13.02       31.24     27.08 o
  -4   9   9      852.14      854.64    151.33 o
  -3   9   9      407.46      340.01     72.03 o
  -2   9   9        6.93       82.66     43.68 o
  -1   9   9      816.38      786.05    104.48 o
  -1 -14  10     1193.13     1010.22     90.21 o
   0 -14  10      114.45      192.98     53.58 o
   1 -14  10     1335.25     1350.29    130.56 o
   2 -14  10       47.47      -19.03     35.46 o
   3 -14  10      381.77      375.68     53.42 o
   4 -14  10     1550.19     1476.62     51.81 o
   5 -14  10       38.67       67.94     34.66 o
   6 -14  10     1591.12     1336.48    132.10 o
   7 -14  10       99.10       39.11     45.86 o
  -3 -13  10      393.92      343.35     68.10 o
  -2 -13  10      887.08      870.89     61.86 o
  -1 -13  10      332.20      353.67     50.81 o
   0 -13  10      582.98      566.03     47.93 o
   1 -13  10      287.56      300.41     45.02 o
   2 -13  10        0.17       98.54     25.22 o
   3 -13  10     2554.92     2484.38    144.50 o
   4 -13  10        1.45      -10.14     28.28 o
   5 -13  10     2037.46     2066.64    123.77 o
   6 -13  10      210.06      202.79     29.99 o
   7 -13  10      472.74      397.27     43.34 o
   8 -13  10     1112.29      836.65    113.98 o
  -5 -12  10      205.62       87.81     67.31 o
  -4 -12  10     1356.98     1380.79    108.37 o
  -3 -12  10      432.25      426.10     32.75 o
  -2 -12  10      334.11      345.09     37.79 o
  -1 -12  10        0.30       86.82     41.65 o
   0 -12  10      649.99      686.00     52.55 o
   1 -12  10      372.03      453.93     38.57 o
   2 -12  10     1868.24     1868.10    324.02 o
   3 -12  10       61.51       85.22     24.08 o
   4 -12  10      878.76      915.87     48.66 o
   5 -12  10      379.86      339.61     29.22 o
   6 -12  10      102.45      108.90     27.82 o
   7 -12  10     1788.68     1563.18    184.83 o
   8 -12  10        8.93       -9.08     31.16 o
   9 -12  10      984.60      855.91     39.86 o
  -6 -11  10      109.04      175.79     43.75 o
  -5 -11  10     2014.40     2334.46    144.95 o
  -4 -11  10       17.18       93.51     30.30 o
  -3 -11  10      260.64      339.29     41.58 o
  -2 -11  10      922.10      839.92     27.72 o
  -1 -11  10      477.75      531.39     28.99 o
   0 -11  10     1832.15     1849.62     30.17 o
   1 -11  10      416.29      450.45     68.68 o
   2 -11  10       63.50       71.18     57.27 o
   3 -11  10        1.88       -8.85     66.19 o
   4 -11  10      547.30      543.19     27.96 o
   5 -11  10      104.14      130.14     26.79 o
   6 -11  10     2205.13     1921.01     77.61 o
   7 -11  10       35.54       37.08     31.89 o
   8 -11  10      594.62      559.08     36.11 o
   9 -11  10      416.94      480.33     37.20 o
  10 -11  10      147.50      168.17     51.33 o
  -7 -10  10       14.47       28.51     43.06 o
  -6 -10  10     1669.57     1638.20    174.30 o
  -5 -10  10      630.25      646.52     31.98 o
  -4 -10  10      155.18      204.54     25.20 o
  -3 -10  10     4102.58     4378.08     43.38 o
  -2 -10  10      210.06      239.29     63.63 o
  -1 -10  10     3794.66     3814.99    124.39 o
   0 -10  10       50.47       81.63     25.93 o
   1 -10  10      112.16      145.95     28.07 o
   2 -10  10     1174.85     1186.36     76.49 o
   3 -10  10     1051.84     1122.61     38.24 o
   4 -10  10     1937.99     1984.89     43.94 o
   5 -10  10      949.02     1005.08     99.98 o
   6 -10  10      110.94      103.33     23.66 o
   7 -10  10      122.76       98.03     32.61 o
   8 -10  10     1201.34     1170.72     39.10 o
   9 -10  10        9.97       43.42     34.74 o
  10 -10  10     1208.30     1120.61     55.21 o
  11 -10  10       51.29       76.55     49.60 o
  -8  -9  10       41.88      120.96    103.95 o
  -7  -9  10      774.07      909.53     42.10 o
  -6  -9  10     1946.53     2315.73    149.48 o
  -5  -9  10        2.86       54.73     74.14 o
  -4  -9  10     6614.75     6519.86    244.79 o
  -3  -9  10       26.82      110.16     32.48 o
  -2  -9  10     3103.32     3064.77    245.21 o
  -1  -9  10     1051.80      983.43     51.47 o
   0  -9  10       34.04       -7.24     40.71 o
   1  -9  10     4223.05     4300.51    203.99 o
   2  -9  10      999.04     1080.99     65.31 o
   3  -9  10     3781.80     3811.53     90.72 o
   4  -9  10        3.60      -14.32     31.76 o
   5  -9  10        1.22       25.02     26.82 o
   6  -9  10       70.48       53.84     27.07 o
   7  -9  10     1819.43     1611.98    261.36 o
   8  -9  10      350.90      282.61     47.64 o
   9  -9  10     1388.70     1299.85     39.99 o
  10  -9  10       20.48       89.31     34.44 o
  11  -9  10       85.35      102.74     35.32 o
  -9  -8  10      265.37      313.62     44.02 o
  -8  -8  10      109.17      173.67     42.87 o
  -7  -8  10     2718.80     3074.74    150.17 o
  -6  -8  10       70.24      106.74     35.53 o
  -5  -8  10     5515.73     5961.61    149.48 o
  -4  -8  10      316.77      380.72     26.89 o
  -3  -8  10     1361.78     1442.79    118.19 o
  -2  -8  10     4487.72     4758.36    225.37 o
  -1  -8  10       99.17      101.48     17.23 o
   0  -8  10     9045.80     9299.88    651.88 o
   1  -8  10       42.45       56.29     56.96 o
   2  -8  10     3819.85     3903.03     39.30 o
   3  -8  10     1285.70     1284.21     56.24 o
   4  -8  10       58.78       29.21     25.03 o
   5  -8  10     2778.14     2461.43    327.59 o
   6  -8  10      459.48      314.31     38.49 o
   7  -8  10      652.51      556.41    152.90 o
   8  -8  10       31.65       30.32     46.57 o
   9  -8  10        5.68      -34.50     34.50 o
  10  -8  10        2.56      -34.28     34.28 o
  11  -8  10      149.04      115.89     48.90 o
 -10  -7  10      316.19      445.68     59.94 o
  -9  -7  10       76.38       77.86     34.01 o
  -8  -7  10     2568.74     2667.80    229.65 o
  -7  -7  10      133.33      167.75     37.95 o
  -6  -7  10     2806.06     3034.17    150.36 o
  -5  -7  10     1024.60     1206.59     34.82 o
  -4  -7  10      148.04      233.50     46.99 o
  -3  -7  10     8337.54     8805.04    277.24 o
  -2  -7  10       17.70       12.27     21.54 o
  -1  -7  10    11183.01    11344.07    907.11 o
   0  -7  10      267.91      314.95     25.21 o
   1  -7  10     4295.95     4518.81     47.41 o
   2  -7  10     5642.17     6130.77    328.91 o
   3  -7  10       48.09      101.14     29.40 o
   4  -7  10     7578.26     7086.61   1044.37 o
   5  -7  10       48.38       68.84     23.54 o
   6  -7  10     2017.26     1983.57    528.79 o
   7  -7  10      713.64      680.58     50.26 o
   8  -7  10        0.10       85.76     32.57 o
   9  -7  10      455.63      455.28     35.52 o
  10  -7  10      125.28      148.22     35.18 o
  11  -7  10       97.40      124.66     49.66 o
 -11  -6  10      234.44      385.86     60.37 o
 -10  -6  10      559.06      508.88     57.78 o
  -9  -6  10     1698.99     1683.45     44.15 o
  -8  -6  10      182.09      269.19     48.74 o
  -7  -6  10      535.91      543.41     36.22 o
  -6  -6  10     1824.81     2164.65     35.46 o
  -5  -6  10       34.89       32.44     24.92 o
  -4  -6  10     9846.03    10157.08    661.48 o
  -3  -6  10        5.59        0.01     18.24 o
  -2  -6  10    10018.31    10127.14    398.21 o
  -1  -6  10     3699.33     3801.55    195.76 o
   0  -6  10     1332.42     1404.03     55.73 o
   1  -6  10    11905.94    11992.95   1100.05 o
   2  -6  10      221.03      244.14     26.35 o
   3  -6  10    10821.45    10656.01   1188.57 o
   4  -6  10       91.48      147.68     25.99 o
   5  -6  10     2079.24     1987.74    263.49 o
   6  -6  10     2634.70     2620.18    292.74 o
   7  -6  10        4.76       38.52     26.23 o
   8  -6  10     1629.69     1464.34     40.25 o
   9  -6  10       41.55      128.91     33.30 o
  10  -6  10      201.55      135.81     48.81 o
  11  -6  10       14.73      -18.89     47.21 o
 -11  -5  10      715.00      816.90     59.60 o
 -10  -5  10      313.84      466.68     54.07 o
  -9  -5  10       83.35      151.54     48.27 o
  -8  -5  10        2.29       65.54     65.94 o
  -7  -5  10     2585.08     2789.56     85.04 o
  -6  -5  10      365.23      328.20     72.54 o
  -5  -5  10     7128.14     8044.72    106.41 o
  -4  -5  10        9.58      -18.07     46.58 o
  -3  -5  10     3916.13     3858.49    155.24 o
  -2  -5  10     5859.82     6208.10    535.97 o
  -1  -5  10        3.13       13.68     28.27 o
   0  -5  10    13381.86    14019.43    740.25 o
   1  -5  10      227.66      273.11     26.61 o
   2  -5  10    11375.33    11024.81   1202.23 o
   3  -5  10     2630.09     2461.55    273.25 o
   4  -5  10      965.91      968.26    111.89 o
   5  -5  10     6329.88     6304.37    683.75 o
   6  -5  10       99.48       71.96     33.68 o
   7  -5  10     3490.38     3373.75    320.36 o
   8  -5  10      140.15      189.78     27.05 o
   9  -5  10      329.71      316.84     48.17 o
  10  -5  10      421.37      446.98     35.84 o
  11  -5  10        1.02      -33.29     33.29 o
 -12  -4  10      528.40      417.17     58.89 o
 -11  -4  10       44.64        2.38     38.06 o
 -10  -4  10       10.85      -22.92     25.34 o
  -9  -4  10      758.57      913.18     35.69 o
  -8  -4  10     1103.41     1168.31     26.44 o
  -7  -4  10     1452.23     1695.95     90.20 o
  -6  -4  10     2234.80     2484.44     35.58 o
  -5  -4  10       57.68      106.22     22.83 o
  -4  -4  10      236.77      284.90     22.82 o
  -3  -4  10     3139.90     3227.24    150.06 o
  -2  -4  10      666.48      726.15     21.55 o
  -1  -4  10     7381.52     7826.62    456.40 o
   0  -4  10        5.96       28.41     19.65 o
   1  -4  10     4290.85     4320.54    419.63 o
   2  -4  10     9680.64     9241.49   1394.02 o
   3  -4  10      140.64      207.86     30.09 o
   4  -4  10     7174.16     7195.18    679.80 o
   5  -4  10      435.34      461.00     33.77 o
   6  -4  10     3641.96     3912.48    236.37 o
   7  -4  10      764.51      757.12     29.07 o
   8  -4  10      378.44      336.80     26.48 o
   9  -4  10     1272.16     1319.66     42.81 o
  10  -4  10        9.72      -33.45     33.45 o
  11  -4  10      372.48      286.36     48.42 o
 -12  -3  10      510.44      424.62     40.78 o
 -11  -3  10        5.83        3.85     33.37 o
 -10  -3  10     2130.29     2034.44     35.01 o
  -9  -3  10      293.26      280.12     23.76 o
  -8  -3  10     1531.80     1690.72    111.06 o
  -7  -3  10       52.31       73.92     25.30 o
  -6  -3  10      109.33      179.11     74.39 o
  -5  -3  10     1675.65     1755.61     36.86 o
  -4  -3  10     2652.21     2685.93    117.52 o
  -3  -3  10     1866.03     1975.16     62.25 o
  -2  -3  10     3738.27     3825.84    175.40 o
  -1  -3  10       38.16       80.54     27.38 o
   0  -3  10      519.90      524.15     28.40 o
   1  -3  10    10518.00    10513.19    913.83 o
   2  -3  10      123.53      139.67     73.70 o
   3  -3  10     6757.22     6944.79   1223.60 o
   4  -3  10      500.93      520.06     50.55 o
   5  -3  10     2040.98     2185.53    275.10 o
   6  -3  10     2063.87     2302.78    335.37 o
   7  -3  10      148.93      214.61     36.51 o
   8  -3  10     2264.62     2409.78    109.84 o
   9  -3  10       46.74       54.76     58.96 o
  10  -3  10      633.42      670.11     32.44 o
 -12  -2  10       26.02       90.90     29.74 o
 -11  -2  10     2632.70     2706.55    100.55 o
 -10  -2  10        3.00       32.59     25.77 o
  -9  -2  10     1102.87     1304.67     35.18 o
  -8  -2  10     1554.93     1556.18     82.87 o
  -7  -2  10      274.45      316.74     81.59 o
  -6  -2  10     4727.99     4826.91     38.58 o
  -5  -2  10     1953.84     1913.83     52.27 o
  -4  -2  10     2153.37     2298.77     88.70 o
  -3  -2  10      344.13      366.86     58.99 o
  -2  -2  10      335.94      322.28     44.48 o
  -1  -2  10      716.95      668.52     96.89 o
   0  -2  10     5623.44     5290.24    979.18 o
   1  -2  10      760.45      794.22    206.25 o
   2  -2  10     3615.21     3906.12    618.67 o
   3  -2  10      265.91      311.94     34.41 o
   4  -2  10      350.64      342.77     38.17 o
   5  -2  10     3994.56     4287.16    440.23 o
   6  -2  10       11.08       20.94     32.34 o
   7  -2  10     2500.88     2667.43    101.71 o
   8  -2  10      133.90      205.84     35.99 o
   9  -2  10      555.33      559.71     61.27 o
  10  -2  10      537.17      481.85     65.19 o
 -13  -1  10       14.86       49.85     35.94 o
 -12  -1  10     1907.95     1711.42    226.97 o
 -11  -1  10      182.73      190.22     28.32 o
 -10  -1  10      481.62      566.17    126.87 o
  -9  -1  10     3084.70     2980.13    312.33 o
  -8  -1  10       25.02       62.71     26.70 o
  -7  -1  10     7398.14     6957.71     42.35 o
  -6  -1  10       48.63       92.42     23.54 o
  -5  -1  10     2616.47     2670.23    181.54 o
  -4  -1  10     1586.71     1550.11     78.84 o
  -3  -1  10      338.90      386.34     52.55 o
  -2  -1  10     6157.56     5817.13    952.93 o
  -1  -1  10     1053.65     1153.53    111.28 o
   0  -1  10      947.51     1018.36     53.27 o
   1  -1  10      137.96      126.09     29.44 o
   2  -1  10      284.43      278.91     35.75 o
   3  -1  10      169.20      289.89     61.95 o
   4  -1  10     3570.99     3900.88    176.72 o
   5  -1  10       42.38       24.24     46.18 o
   6  -1  10     1201.73     1215.86     36.16 o
   7  -1  10      362.21      385.68     33.82 o
   8  -1  10      172.81      119.59     32.39 o
   9  -1  10      704.84      806.21     61.24 o
  10  -1  10        4.73      -27.05     48.09 o
 -13   0  10      600.84      554.67     37.84 o
 -12   0  10      452.21      457.18     70.93 o
 -11   0  10      101.88       61.55     26.88 o
 -10   0  10     3738.88     3516.96    462.33 o
  -9   0  10        3.41       38.26     35.36 o
  -8   0  10     4618.33     4548.04    368.54 o
  -7   0  10      644.38      598.40     26.85 o
  -6   0  10     1414.77     1336.99     42.66 o
  -5   0  10     5289.90     5050.38    399.20 o
  -4   0  10       78.63       73.25     49.80 o
  -3   0  10    10092.30    10220.13    478.53 o
  -2   0  10       66.03      116.91     57.22 o
  -1   0  10     1099.15     1192.26    106.36 o
   0   0  10     1682.27     2032.74     65.09 o
   1   0  10      607.88      656.99     41.77 o
   2   0  10     1878.73     2016.38     39.37 o
   3   0  10     1703.34     1723.70     38.58 o
   4   0  10       23.53       77.54     26.32 o
   5   0  10      181.38      146.60     32.30 o
   6   0  10     1034.97     1046.91     35.30 o
   7   0  10       37.55       44.67     31.18 o
   8   0  10      744.45      584.87    303.12 o
   9   0  10        1.90      -27.00     42.99 o
 -13   1  10      623.62      526.17     30.30 o
 -12   1  10       12.70       -7.23     27.96 o
 -11   1  10     2423.30     1841.61    218.51 o
 -10   1  10        2.62       39.22     24.42 o
  -9   1  10     2134.55     2016.79    221.01 o
  -8   1  10     1427.71     1308.93     72.25 o
  -7   1  10      392.15      366.93     42.31 o
  -6   1  10     6548.28     5959.68    513.97 o
  -5   1  10        1.66      -22.58     22.58 o
  -4   1  10     8270.76     8328.34    705.07 o
  -3   1  10      774.44      691.19    132.55 o
  -2   1  10      795.64      816.50     69.20 o
  -1   1  10     4159.94     4846.95    318.49 o
   0   1  10      240.85      323.20     67.00 o
   1   1  10     4777.16     4892.65    103.09 o
   2   1  10       75.56       88.95     27.04 o
   3   1  10      380.09      339.59     26.14 o
   4   1  10       14.20       53.92     34.71 o
   5   1  10      442.07      425.35     50.27 o
   6   1  10      524.42      547.86     50.08 o
   7   1  10      873.56      844.60    134.96 o
   8   1  10       46.86       30.91     41.88 o
 -13   2  10        9.39       55.10     36.96 o
 -12   2  10     1102.59     1035.66    120.85 o
 -11   2  10       62.68       95.38     31.61 o
 -10   2  10      608.50      663.62     87.77 o
  -9   2  10     2121.67     1790.19     64.95 o
  -8   2  10       17.21       62.02     24.19 o
  -7   2  10     5591.99     5174.91    430.01 o
  -6   2  10       92.64       66.91     29.59 o
  -5   2  10     4217.28     4289.15    176.55 o
  -4   2  10     2445.13     2460.00    170.15 o
  -3   2  10      195.89      332.32    102.84 o
  -2   2  10     7854.54     8552.56     48.14 o
  -1   2  10      122.84      108.79     49.93 o
   0   2  10     4589.57     5032.91     90.20 o
   1   2  10      736.94      784.82     29.14 o
   2   2  10      258.78      240.57     39.67 o
   3   2  10     1039.21     1049.31     96.04 o
   4   2  10      153.99      147.82     43.14 o
   5   2  10      834.80      921.16     80.00 o
   6   2  10      181.47      291.03     30.25 o
   7   2  10       37.26       76.99     29.36 o
   8   2  10        0.41      -30.07     30.07 o
 -12   3  10      172.23       75.96     26.34 o
 -11   3  10        1.06       36.40     43.35 o
 -10   3  10     1505.65     1288.44     29.89 o
  -9   3  10       12.40       84.86     30.14 o
  -8   3  10     3078.66     2928.33     82.08 o
  -7   3  10      242.59      262.43     23.97 o
  -6   3  10      785.33      866.98     28.98 o
  -5   3  10     3684.20     4006.88     37.62 o
  -4   3  10      201.93      277.60     61.22 o
  -3   3  10     7136.74     7962.99     48.69 o
  -2   3  10       68.11      132.75     33.34 o
  -1   3  10     3235.69     3842.03     41.22 o
   0   3  10     1845.70     2155.77    152.32 o
   1   3  10      116.57      136.62     22.59 o
   2   3  10     2872.16     2746.45    125.07 o
   3   3  10       67.33       71.42     28.11 o
   4   3  10     1178.20     1251.71    127.84 o
   5   3  10       41.22      135.94     29.28 o
   6   3  10       22.84       -2.30     50.13 o
   7   3  10      178.01       50.91     30.74 o
 -12   4  10      244.43      203.14     26.27 o
 -11   4  10      733.73      555.20     51.77 o
 -10   4  10      162.75      169.38     43.37 o
  -9   4  10      743.53      709.79    100.50 o
  -8   4  10      299.65      294.78     27.46 o
  -7   4  10       19.27       36.13     22.40 o
  -6   4  10     4176.98     4450.95    202.65 o
  -5   4  10       40.01       95.44     68.28 o
  -4   4  10     3454.87     4062.94     39.56 o
  -3   4  10      727.81      838.55     70.94 o
  -2   4  10      953.57     1067.27     45.53 o
  -1   4  10     2541.54     2974.38     46.03 o
   0   4  10       25.29       -8.43     30.22 o
   1   4  10     3428.12     3573.93     60.65 o
   2   4  10       35.05       46.40     24.29 o
   3   4  10      837.18      902.92     46.17 o
   4   4  10      421.80      446.51     29.37 o
   5   4  10       16.24       68.77     29.44 o
   6   4  10      562.36      473.87     31.10 o
 -12   5  10      115.70       75.68     30.96 o
 -11   5  10      230.72      219.99     37.96 o
 -10   5  10       33.08       13.03     40.03 o
  -9   5  10      395.25      358.81     23.24 o
  -8   5  10      159.43      216.18     36.08 o
  -7   5  10     1568.86     1741.93     75.36 o
  -6   5  10      158.98      344.61    166.09 o
  -5   5  10     1128.66     1329.78     33.73 o
  -4   5  10      291.33      324.70     26.35 o
  -3   5  10        6.99      119.49     28.03 o
  -2   5  10     3217.04     3327.68    291.87 o
  -1   5  10       65.73       42.99     28.88 o
   0   5  10     2722.92     3041.75    136.82 o
   1   5  10      280.43      346.41     34.90 o
   2   5  10      509.97      609.98     47.48 o
   3   5  10     1008.35      954.45     54.53 o
   4   5  10        1.16       84.53     47.03 o
   5   5  10      734.45      663.84     31.22 o
 -11   6  10      148.31      144.63     31.40 o
 -10   6  10      173.05      128.64     32.88 o
  -9   6  10      351.49      311.85     47.76 o
  -8   6  10      509.60      515.10     20.65 o
  -7   6  10      149.87      220.56     21.46 o
  -6   6  10       58.94      136.91     24.03 o
  -5   6  10      642.03      768.34     71.75 o
  -4   6  10      185.21      265.61     29.85 o
  -3   6  10     2172.02     2341.45     30.36 o
  -2   6  10       69.48       85.53     72.84 o
  -1   6  10     1453.89     1379.93    181.32 o
   0   6  10      676.27      714.87     21.96 o
   1   6  10      116.00      190.70     28.00 o
   2   6  10     1306.81     1258.25    141.79 o
   3   6  10        0.96       -7.68     97.64 o
 -10   7  10      423.67      353.51     20.36 o
  -9   7  10       14.21       39.68     27.41 o
  -8   7  10       45.07       39.30     23.22 o
  -7   7  10      170.64      224.99     23.80 o
  -6   7  10      565.51      569.57     58.62 o
  -5   7  10      376.47      435.79     24.51 o
  -4   7  10      627.51      673.13     55.45 o
  -3   7  10       17.98       43.72     34.11 o
  -2   7  10      130.76      160.05     30.49 o
  -1   7  10      577.41      633.78     41.42 o
   0   7  10       29.11       28.99     43.12 o
   1   7  10      930.66      810.78     33.28 o
   2   7  10        1.10       46.39    111.60 o
  -9   8  10        3.20       -0.40     27.84 o
  -8   8  10      711.97      658.27     26.54 o
  -7   8  10      128.14      107.18     64.65 o
  -6   8  10      514.56      540.63     46.82 o
  -5   8  10       55.45       92.82     18.86 o
  -4   8  10       58.47       52.39     22.08 o
  -3   8  10       89.58      121.70     87.41 o
  -2   8  10      319.88      447.59    189.63 o
  -1   8  10      240.40      173.36     20.04 o
   0   8  10      429.05      397.87     35.87 o
   0 -14  11      493.24      470.67     35.60 o
   1 -14  11     1094.03     1052.42    102.42 o
   2 -14  11        4.65       33.80     54.04 o
   3 -14  11     1536.43     1514.54     71.05 o
   4 -14  11       28.00       23.43     24.51 o
   5 -14  11      408.46      322.83     33.60 o
  -3 -13  11      967.19      888.40    224.69 o
  -2 -13  11      615.15      533.50    200.33 o
  -1 -13  11      193.26      164.18     61.97 o
   0 -13  11     2416.19     2635.75    675.69 o
   1 -13  11        0.03       68.99     50.23 o
   2 -13  11     2219.19     2218.28     71.95 o
   3 -13  11      195.73      154.98     21.55 o
   4 -13  11      491.38      431.17     25.74 o
   5 -13  11     1101.55      919.41     32.48 o
   6 -13  11       14.65       33.97     32.22 o
   7 -13  11     1120.38      808.49     64.84 o
  -5 -12  11        8.24      -44.69     44.69 o
  -4 -12  11      214.49      233.14     35.75 o
  -3 -12  11     1126.97     1393.16     43.10 o
  -2 -12  11       36.43       23.03     37.12 o
  -1 -12  11     3127.50     3518.52     51.17 o
   0 -12  11        0.07      -23.52     25.29 o
   1 -12  11     2321.72     2324.54    201.59 o
   2 -12  11     1046.02     1082.55     46.62 o
   3 -12  11      419.83      453.16     73.83 o
   4 -12  11     2822.14     2576.82     82.87 o
   5 -12  11       57.86       66.66     45.01 o
   6 -12  11     1857.33     1639.95    183.69 o
   7 -12  11      171.04      144.87     32.61 o
   8 -12  11      246.05      301.51     52.10 o
  -6 -11  11        5.16      154.23    143.68 o
  -5 -11  11       24.20       68.60     99.35 o
  -4 -11  11     1526.43     1620.00    146.48 o
  -3 -11  11      395.21      425.82     88.95 o
  -2 -11  11     2237.70     2454.76    100.93 o
  -1 -11  11       18.42       91.05     49.54 o
   0 -11  11      881.88      927.47     81.56 o
   1 -11  11     1920.44     1914.23     70.34 o
   2 -11  11       72.92       57.35     27.93 o
   3 -11  11     3685.20     3720.89     42.36 o
   4 -11  11       36.83       69.95     64.52 o
   5 -11  11     1805.55     1769.04    175.26 o
   6 -11  11      795.18      732.37    106.24 o
   7 -11  11      200.02      179.47     31.87 o
   8 -11  11     1323.55     1162.25     55.71 o
   9 -11  11       75.60       53.37     51.20 o
  -7 -10  11        1.19       41.31    125.28 o
  -6 -10  11      555.66      507.64     35.38 o
  -5 -10  11      924.40     1103.77     49.84 o
  -4 -10  11      845.32      948.83    100.68 o
  -3 -10  11      853.55     1033.80     52.87 o
  -2 -10  11        9.31       16.69     33.49 o
  -1 -10  11       14.75       41.14     56.98 o
   0 -10  11     2365.11     2372.09    103.68 o
   1 -10  11       89.97      168.36     33.13 o
   2 -10  11     3822.51     4008.29    135.30 o
   3 -10  11       61.26       54.41     81.36 o
   4 -10  11     1336.44     1262.47     33.19 o
   5 -10  11     2201.14     1826.37    124.40 o
   6 -10  11       68.25       49.91     28.16 o
   7 -10  11     1770.17     1455.80    192.04 o
   8 -10  11      149.74      116.81     48.67 o
   9 -10  11     1067.07      857.97     54.97 o
  10 -10  11      393.88      276.62     51.46 o
  -8  -9  11       31.69       23.41     43.40 o
  -7  -9  11     1959.00     2292.75    154.09 o
  -6  -9  11      131.21      146.64     30.15 o
  -5  -9  11     1201.42     1158.99    181.30 o
  -4  -9  11        0.12      120.96     27.10 o
  -3  -9  11       35.20      119.97     32.92 o
  -2  -9  11     1052.50      995.96     40.99 o
  -1  -9  11     2059.19     2110.55    126.88 o
   0  -9  11      488.00      491.07     36.22 o
   1  -9  11     2951.88     2962.18    240.23 o
   2  -9  11      719.94      750.80     33.37 o
   3  -9  11      229.40      246.65     31.80 o
   4  -9  11     4158.81     3807.79    280.28 o
   5  -9  11       13.41       40.62     33.50 o
   6  -9  11     2391.62     1975.67    510.53 o
   7  -9  11      128.16       63.82     43.67 o
   8  -9  11      585.62      579.55     50.54 o
   9  -9  11     1262.12     1097.40     37.44 o
  10  -9  11      162.72      172.09     48.86 o
  -9  -8  11       52.24       77.62     59.20 o
  -8  -8  11     2528.87     3111.20     66.58 o
  -7  -8  11        2.14       16.66     29.20 o
  -6  -8  11      779.18     1006.08    132.33 o
  -5  -8  11      809.94      950.18    104.04 o
  -4  -8  11      186.77      217.43     37.83 o
  -3  -8  11     2680.35     2500.17    415.42 o
  -2  -8  11     1209.04     1147.62     48.22 o
  -1  -8  11      975.96     1015.17    108.58 o
   0  -8  11      255.31      280.80     21.97 o
   1  -8  11     1261.82     1269.82     76.44 o
   2  -8  11      179.35      215.71     37.57 o
   3  -8  11     3381.81     3228.94    246.56 o
   4  -8  11       87.72       63.20     30.36 o
   5  -8  11     2238.64     1983.76    380.68 o
   6  -8  11      355.34      281.92     27.96 o
   7  -8  11      101.67      103.51     29.47 o
   8  -8  11     1834.49     1715.85     53.59 o
   9  -8  11      132.17      136.10     32.96 o
  10  -8  11      936.91      812.34     38.99 o
 -10  -7  11       22.94      -11.86     42.14 o
  -9  -7  11     1512.22     1451.27     46.94 o
  -8  -7  11       90.82       50.31     36.26 o
  -7  -7  11      366.14      484.35     48.10 o
  -6  -7  11     2698.79     3250.08     55.05 o
  -5  -7  11      166.92      211.76     78.32 o
  -4  -7  11     4612.18     4927.72    219.96 o
  -3  -7  11       51.32       96.30     24.62 o
  -2  -7  11     2009.61     2051.17     74.61 o
  -1  -7  11      845.04      921.94     89.83 o
   0  -7  11      269.03      288.46     25.58 o
   1  -7  11     2446.88     2579.10     91.57 o
   2  -7  11     1141.18     1187.41     78.84 o
   3  -7  11      858.49      989.91    125.29 o
   4  -7  11      307.96      294.42     64.51 o
   5  -7  11      582.16      647.12     99.01 o
   6  -7  11       54.21       83.98     32.10 o
   7  -7  11     1541.28     1462.01    157.68 o
   8  -7  11        5.94      -23.53     47.06 o
   9  -7  11      764.66      786.84     49.71 o
  10  -7  11      131.83       51.21     48.08 o
 -10  -6  11      569.44      482.73     43.43 o
  -9  -6  11      564.36      644.82     38.83 o
  -8  -6  11       87.06       25.89     48.42 o
  -7  -6  11     4060.01     4316.85    159.23 o
  -6  -6  11       48.92       49.77    129.16 o
  -5  -6  11     4638.95     4977.12     78.04 o
  -4  -6  11      990.82     1082.33     43.55 o
  -3  -6  11     1111.30     1169.36    106.11 o
  -2  -6  11     3061.99     3109.20    222.49 o
  -1  -6  11       21.60       61.32     36.19 o
   0  -6  11     5225.54     5495.42    245.92 o
   1  -6  11       36.83       60.22     28.34 o
   2  -6  11      771.14      696.42     45.86 o
   3  -6  11      523.21      645.32    102.97 o
   4  -6  11      237.81      251.83     25.87 o
   5  -6  11      455.27      445.77     37.05 o
   6  -6  11      837.14      810.39     90.82 o
   7  -6  11       38.19      129.96     62.26 o
   8  -6  11      350.82      386.30     34.81 o
   9  -6  11      207.68      157.67     33.64 o
  10  -6  11        1.86       70.46     47.66 o
 -11  -5  11      138.76      167.19     39.93 o
 -10  -5  11     1198.58     1123.60     43.86 o
  -9  -5  11       17.91       54.89    132.32 o
  -8  -5  11     4367.48     4482.23     36.09 o
  -7  -5  11       36.59       92.53     25.68 o
  -6  -5  11     2488.32     2827.80     55.27 o
  -5  -5  11     2659.54     2934.16    128.91 o
  -4  -5  11      391.85      412.22     25.95 o
  -3  -5  11    11511.94    12019.32    484.74 o
  -2  -5  11       10.41       97.27     30.57 o
  -1  -5  11     6031.08     5849.13    507.34 o
   0  -5  11     1478.20     1495.65    102.26 o
   1  -5  11      268.36      255.20     24.61 o
   2  -5  11     4645.02     4571.94    536.32 o
   3  -5  11      320.34      305.60     38.32 o
   4  -5  11     1645.97     1619.70    272.24 o
   5  -5  11       44.51       56.45     22.62 o
   6  -5  11       54.56       71.81     32.51 o
   7  -5  11       44.91       60.43     27.76 o
   8  -5  11      350.58      357.59     26.69 o
   9  -5  11      189.48      143.65     42.74 o
  10  -5  11      286.01      312.74     34.86 o
 -11  -4  11     1261.65     1132.91     58.43 o
 -10  -4  11      103.77      272.22    109.37 o
  -9  -4  11     2026.23     2071.35     56.00 o
  -8  -4  11      160.92      282.72     35.19 o
  -7  -4  11      697.19      725.16     33.19 o
  -6  -4  11     3901.35     4170.98     99.63 o
  -5  -4  11       97.14       68.48     20.51 o
  -4  -4  11    13123.44    13758.52    436.49 o
  -3  -4  11      862.68      881.12     24.86 o
  -2  -4  11     6405.35     6398.37    292.82 o
  -1  -4  11     4137.15     4334.25    149.58 o
   0  -4  11      107.44      173.72     54.07 o
   1  -4  11     9486.97     9017.93    870.25 o
   2  -4  11       73.18      161.16     70.40 o
   3  -4  11     3435.66     3488.47    488.21 o
   4  -4  11      839.32      850.94     50.03 o
   5  -4  11      190.12      198.43     32.20 o
   6  -4  11     1621.96     1753.80    118.58 o
   7  -4  11      261.62      243.84     24.80 o
   8  -4  11      461.04      576.78     31.56 o
   9  -4  11       44.09       98.85     29.69 o
  10  -4  11        3.40       33.41     46.57 o
 -12  -3  11      541.37      293.00     56.22 o
 -11  -3  11      261.47      298.03     36.61 o
 -10  -3  11      379.09      413.99     55.85 o
  -9  -3  11      206.23      173.98     27.81 o
  -8  -3  11        2.38      -45.82     45.82 o
  -7  -3  11     3626.43     3828.75    236.03 o
  -6  -3  11      107.77      108.18     23.18 o
  -5  -3  11     5922.61     6338.62     77.58 o
  -4  -3  11     1546.73     1649.52     93.91 o
  -3  -3  11     2477.42     2259.49    147.16 o
  -2  -3  11     7394.09     7393.64    494.99 o
  -1  -3  11       50.42       76.76     24.91 o
   0  -3  11    10280.89    10298.68    957.96 o
   1  -3  11      278.26      300.72     25.06 o
   2  -3  11     3371.02     3199.03    687.22 o
   3  -3  11     1890.83     2157.69    422.62 o
   4  -3  11      124.21      172.39     33.50 o
   5  -3  11     3268.56     3875.67    374.71 o
   6  -3  11       56.40       65.72     35.91 o
   7  -3  11      715.89      849.71     93.90 o
   8  -3  11       14.91       62.99     42.64 o
   9  -3  11        3.22       45.75     58.97 o
  10  -3  11      131.86      187.92     38.16 o
 -12  -2  11      150.47       90.38     69.65 o
 -11  -2  11        3.61       21.55     36.94 o
 -10  -2  11      327.00      299.45     35.65 o
  -9  -2  11      663.31      762.69    204.34 o
  -8  -2  11     2318.30     2318.42     48.06 o
  -7  -2  11       56.38       89.73     71.09 o
  -6  -2  11     1717.87     1840.66     44.93 o
  -5  -2  11      765.79      883.90     34.23 o
  -4  -2  11      121.89      156.45     26.94 o
  -3  -2  11    10083.60     9506.56    571.76 o
  -2  -2  11      159.02      188.46     23.04 o
  -1  -2  11     8050.38     8306.84   1128.45 o
   0  -2  11     1262.27     1486.47    247.82 o
   1  -2  11     2088.10     1935.62    342.97 o
   2  -2  11     4460.62     4804.64    537.91 o
   3  -2  11       10.27      -31.76     32.75 o
   4  -2  11     4811.32     4866.98    788.91 o
   5  -2  11       17.29       31.32     32.43 o
   6  -2  11     1092.31     1149.41     36.31 o
   7  -2  11      579.56      604.76     35.19 o
   8  -2  11       31.21       56.24     31.80 o
   9  -2  11      586.34      473.40     50.94 o
 -12  -1  11      385.71      324.60     35.80 o
 -11  -1  11      287.87      309.22     28.38 o
 -10  -1  11     1036.09     1045.34    113.08 o
  -9  -1  11      806.71      753.43     42.62 o
  -8  -1  11      260.84      237.99     42.30 o
  -7  -1  11       21.84       83.94     39.57 o
  -6  -1  11     1226.16     1236.25     61.23 o
  -5  -1  11      866.57      782.57     25.14 o
  -4  -1  11     5983.19     5358.45    417.57 o
  -3  -1  11      160.46      157.79     55.59 o
  -2  -1  11     2846.46     3010.28    168.14 o
  -1  -1  11     1899.67     2091.60    281.65 o
   0  -1  11      315.16      315.80     27.58 o
   1  -1  11     6657.29     7611.77    705.82 o
   2  -1  11        1.49       32.72     35.31 o
   3  -1  11     5067.28     5234.44    141.52 o
   4  -1  11      476.81      494.80     33.39 o
   5  -1  11      956.09      974.17     34.91 o
   6  -1  11     1806.62     1955.74     38.23 o
   7  -1  11       74.26       60.66     31.98 o
   8  -1  11     1231.29     1271.22     97.06 o
   9  -1  11       33.25       11.73     45.97 o
 -12   0  11       78.46       79.42     33.66 o
 -11   0  11     1031.85      965.51     86.27 o
 -10   0  11        0.21       23.50     29.39 o
  -9   0  11      378.06      313.56     31.45 o
  -8   0  11      734.27      749.49     79.91 o
  -7   0  11      635.45      627.54     44.36 o
  -6   0  11     2310.20     2134.99     94.05 o
  -5   0  11     1966.72     1877.11    132.88 o
  -4   0  11      141.61      185.44     41.04 o
  -3   0  11      183.92      175.25     26.79 o
  -2   0  11     2382.47     2866.73    195.90 o
  -1   0  11       31.68       35.70     27.38 o
   0   0  11     6015.76     6873.27    432.99 o
   1   0  11      113.60      169.65     39.34 o
   2   0  11     2600.86     2766.61    358.90 o
   3   0  11     1215.00     1238.33     71.90 o
   4   0  11      376.19      463.63     32.51 o
   5   0  11     1931.96     2053.48     97.72 o
   6   0  11       42.50       32.69     31.01 o
   7   0  11     1363.01     1506.81     85.61 o
   8   0  11      161.37      113.19     42.93 o
 -12   1  11      629.93      579.74     53.71 o
 -11   1  11      392.36      309.91     28.86 o
 -10   1  11       85.61      117.49     30.91 o
  -9   1  11     1866.84     1464.98     26.98 o
  -8   1  11      100.58       72.06     24.43 o
  -7   1  11     2274.53     2209.97     61.62 o
  -6   1  11      180.49      144.19     30.75 o
  -5   1  11        2.03       62.65     81.53 o
  -4   1  11      161.82      175.56     26.62 o
  -3   1  11     1897.21     2169.31     89.11 o
  -2   1  11      846.92      936.16    164.48 o
  -1   1  11     3501.66     3974.69    277.34 o
   0   1  11      190.06      217.98     29.88 o
   1   1  11      264.80      346.67     26.80 o
   2   1  11     1411.27     1609.06     32.21 o
   3   1  11        3.81       89.46     25.44 o
   4   1  11     1840.70     1876.72     44.90 o
   5   1  11        4.64      -24.65     30.28 o
   6   1  11      570.11      572.01     31.43 o
   7   1  11      439.11      459.70     31.58 o
 -12   2  11      695.98      516.87     32.79 o
 -11   2  11        8.93       77.85     30.77 o
 -10   2  11     2300.87     1965.59     42.40 o
  -9   2  11        4.61       28.89     29.23 o
  -8   2  11     1445.55     1340.65     44.95 o
  -7   2  11      463.44      513.15     24.25 o
  -6   2  11       18.66       47.04     41.07 o
  -5   2  11     2103.25     2280.81    146.02 o
  -4   2  11      895.27      928.78     34.99 o
  -3   2  11     1716.51     2093.15     55.57 o
  -2   2  11      126.96      180.86     90.49 o
  -1   2  11        0.42       28.74     53.49 o
   0   2  11      111.08      101.33     51.31 o
   1   2  11     1290.39     1625.85    172.49 o
   2   2  11      396.75      482.81     31.07 o
   3   2  11     1200.30     1171.87    200.51 o
   4   2  11       17.27       39.17     29.69 o
   5   2  11      159.36      178.51     24.02 o
   6   2  11      621.97      562.59     26.41 o
   7   2  11        0.19       30.83     23.93 o
 -12   3  11        0.52       28.73     21.33 o
 -11   3  11     1749.71     1421.47    104.78 o
 -10   3  11       20.71       45.27     29.95 o
  -9   3  11      704.43      717.23     31.16 o
  -8   3  11     1912.20     1709.57    114.03 o
  -7   3  11        2.99       59.69     19.85 o
  -6   3  11     4058.26     4131.79    241.47 o
  -5   3  11      103.58       97.41     64.26 o
  -4   3  11     2415.43     2636.25     31.76 o
  -3   3  11      473.13      558.44     25.99 o
  -2   3  11        0.64       28.85     24.86 o
  -1   3  11     1204.04     1532.96     54.63 o
   0   3  11      737.89      802.57     33.10 o
   1   3  11      712.24      845.19    100.44 o
   2   3  11      356.43      411.34     30.21 o
   3   3  11       48.33      109.73     23.91 o
   4   3  11        5.56      -32.32     32.32 o
   5   3  11      574.46      723.66    138.02 o
   6   3  11       14.52       27.08     27.38 o
 -11   4  11      326.36      278.85     30.74 o
 -10   4  11      174.05      230.18     21.79 o
  -9   4  11     1772.60     1794.51     29.58 o
  -8   4  11       20.13       58.93     37.05 o
  -7   4  11     3490.94     3655.88    112.40 o
  -6   4  11      181.10      334.62     67.34 o
  -5   4  11      974.59     1051.02     59.28 o
  -4   4  11     1518.82     1710.65     33.91 o
  -3   4  11        6.52       22.83     94.00 o
  -2   4  11     1723.23     2111.44     54.23 o
  -1   4  11       89.75      187.81     29.19 o
   0   4  11      757.76      784.62     31.19 o
   1   4  11       28.87       35.10     49.63 o
   2   4  11        3.94       -2.46     28.58 o
   3   4  11      262.47      283.60     34.53 o
   4   4  11      234.25      214.28     20.80 o
   5   4  11       45.09       34.97     23.88 o
 -11   5  11        0.62       -5.77     62.83 o
 -10   5  11     1239.11     1092.46     47.13 o
  -9   5  11        0.11      -22.26     27.79 o
  -8   5  11     1741.57     1681.49     85.73 o
  -7   5  11      393.81      376.09     34.50 o
  -6   5  11      152.53      167.22     24.98 o
  -5   5  11     2662.44     2987.96    162.39 o
  -4   5  11        0.19      -29.99     29.99 o
  -3   5  11     1761.69     2093.62     45.69 o
  -2   5  11       20.93       -5.09     20.22 o
  -1   5  11      259.15      301.01     23.84 o
   0   5  11      661.99      723.12     31.21 o
   1   5  11       15.07      107.23     35.78 o
   2   5  11      687.31      702.50     22.07 o
   3   5  11       19.80      -10.53     24.60 o
 -10   6  11       11.18       67.99     25.73 o
  -9   6  11      337.12      277.81     27.75 o
  -8   6  11      734.85      735.65     24.52 o
  -7   6  11       34.75       75.00     23.64 o
  -6   6  11     1771.79     1920.98    210.38 o
  -5   6  11       28.60       16.84     30.52 o
  -4   6  11     1670.58     1821.36    106.04 o
  -3   6  11      283.37      436.60     53.31 o
  -2   6  11       31.62       18.13     22.52 o
  -1   6  11     1052.73     1125.38     87.12 o
   0   6  11       11.61       97.18     27.54 o
   1   6  11      954.95      972.18     86.41 o
   2   6  11       20.17       27.98     21.73 o
  -8   7  11        5.15       26.76     17.48 o
  -7   7  11     1207.93     1234.84     38.99 o
  -6   7  11       58.68      124.12     19.63 o
  -5   7  11      568.08      602.60     70.87 o
  -4   7  11      826.82      825.63     34.08 o
  -3   7  11       15.06       29.98     21.97 o
  -2   7  11     1250.54     1163.28     83.70 o
  -1   7  11        1.46       59.15     29.34 o
   0   7  11      704.79      667.27     28.69 o
  -6   8  11       38.20       27.81     37.08 o
  -5   8  11      614.92      528.26     28.04 o
   2 -14  12      216.25      209.90     29.02 o
   3 -14  12       10.75      -18.78     62.54 o
  -2 -13  12      151.94      148.71     64.44 o
  -1 -13  12     1158.73     1310.18    160.72 o
   0 -13  12       21.90       10.08     63.88 o
   1 -13  12      188.26      173.19     27.79 o
   2 -13  12      346.21      364.10     24.99 o
   3 -13  12      214.88      199.40     26.50 o
   4 -13  12      443.56      402.29     27.82 o
   5 -13  12      482.26      446.30     45.26 o
   6 -13  12       20.98       21.64     30.60 o
  -4 -12  12     1875.39     1772.13     39.14 o
  -3 -12  12       54.81       67.85     33.81 o
  -2 -12  12     1870.70     2053.31     81.25 o
  -1 -12  12      295.64      436.62     58.70 o
   0 -12  12      116.93      154.10     25.75 o
   1 -12  12     1668.81     1606.40     82.40 o
   2 -12  12      146.41      158.06     28.88 o
   3 -12  12     1343.21     1304.63    167.53 o
   4 -12  12       34.16       24.42     28.59 o
   5 -12  12      130.75      118.65     29.23 o
   6 -12  12       99.67      147.88     65.85 o
   7 -12  12      129.17      109.06     28.62 o
  -5 -11  12     2168.95     2301.96     83.79 o
  -4 -11  12        6.34       52.36     37.06 o
  -3 -11  12     1296.59     1327.64     52.83 o
  -2 -11  12     1139.80     1333.08     39.49 o
  -1 -11  12      111.63      114.28     33.34 o
   0 -11  12     3011.21     3123.42    149.30 o
   1 -11  12        4.93      -48.96     48.96 o
   2 -11  12     2094.50     1911.55    247.04 o
   3 -11  12      309.31      337.13     34.81 o
   4 -11  12      115.55       86.54     27.51 o
   5 -11  12     1345.31     1119.10     43.77 o
   6 -11  12       48.82       69.74     28.55 o
   7 -11  12      422.31      301.89     29.14 o
   8 -11  12       36.01      -35.85     35.85 o
  -7 -10  12      120.89       75.95     63.76 o
  -6 -10  12     1431.99     1587.80     38.90 o
  -5 -10  12      195.71      245.14     76.90 o
  -4 -10  12      290.26      296.18     30.53 o
  -3 -10  12     2281.57     2556.78    265.82 o
  -2 -10  12       32.31        8.55    117.82 o
  -1 -10  12     4231.18     4158.28    573.36 o
   0 -10  12       74.89      123.29     33.09 o
   1 -10  12     2090.90     1953.37    110.49 o
   2 -10  12     1793.90     1937.68     90.16 o
   3 -10  12       28.28       63.75     37.11 o
   4 -10  12     3487.29     3192.81    362.43 o
   5 -10  12        5.19       28.81     32.06 o
   6 -10  12     1181.57      867.00    133.40 o
   7 -10  12      119.21      119.12     33.02 o
   8 -10  12        3.89       95.45     49.33 o
   9 -10  12      240.95      145.97     50.08 o
  -8  -9  12      103.40       96.52     45.57 o
  -7  -9  12      408.52      410.50     59.19 o
  -6  -9  12      469.88      502.13     40.64 o
  -5  -9  12        6.89       37.84     35.55 o
  -4  -9  12     2655.17     3228.13     58.83 o
  -3  -9  12       14.17      -27.58     39.58 o
  -2  -9  12     3844.52     3846.17    364.17 o
  -1  -9  12      440.66      531.37     45.55 o
   0  -9  12      779.56      795.15     34.75 o
   1  -9  12     3709.01     3641.59    231.42 o
   2  -9  12       48.12       44.75     47.87 o
   3  -9  12     4287.51     4245.85    191.31 o
   4  -9  12      180.95      156.66     22.37 o
   5  -9  12     2110.24     1786.61    278.29 o
   6  -9  12     1244.57     1086.89    209.83 o
   7  -9  12       39.78      -48.64     48.64 o
   8  -9  12      970.47      774.37     50.98 o
   9  -9  12       49.90      167.50     33.71 o
  -8  -8  12       14.82       36.29     57.57 o
  -7  -8  12      686.08      729.50     40.40 o
  -6  -8  12      393.07      380.42     51.26 o
  -5  -8  12     2023.43     2389.36     41.88 o
  -4  -8  12       63.24      206.58     45.20 o
  -3  -8  12     1424.87     1317.39    141.63 o
  -2  -8  12     2141.71     2290.30    170.82 o
  -1  -8  12        3.12      136.47     25.43 o
   0  -8  12     5519.64     5578.36    311.59 o
   1  -8  12       35.98       18.36     22.70 o
   2  -8  12     3916.11     3727.18    192.82 o
   3  -8  12     1018.42      984.49     83.51 o
   4  -8  12     1176.46     1059.64    140.54 o
   5  -8  12     3108.93     2843.91    330.47 o
   6  -8  12      122.43      129.28     32.14 o
   7  -8  12     1821.67     1612.31     59.04 o
   8  -8  12       99.42      106.48     46.38 o
   9  -8  12      326.70      420.36     46.95 o
  -9  -7  12      503.50      654.56     59.96 o
  -8  -7  12      548.27      548.20     39.15 o
  -7  -7  12      962.63      991.05     39.82 o
  -6  -7  12      869.07      968.54     90.27 o
  -5  -7  12       70.21       98.64     31.89 o
  -4  -7  12       21.84       89.91     25.84 o
  -3  -7  12     3082.57     3216.50    133.73 o
  -2  -7  12      738.98      807.82     57.71 o
  -1  -7  12     4885.68     4568.80    520.25 o
   0  -7  12        2.25       49.95     51.28 o
   1  -7  12     2235.13     2172.70    264.47 o
   2  -7  12     2029.47     2019.68    209.52 o
   3  -7  12      101.64      130.30     25.14 o
   4  -7  12     4130.18     4057.04    467.73 o
   5  -7  12      158.01      174.76     23.38 o
   6  -7  12     2008.54     1900.70    169.95 o
   7  -7  12      431.76      409.34     30.26 o
   8  -7  12      427.74      321.38     73.81 o
   9  -7  12      944.21      752.00     37.19 o
 -10  -6  12     1006.38      963.33     61.22 o
  -9  -6  12      149.65      219.85     52.28 o
  -8  -6  12     1362.31     1323.85     33.98 o
  -7  -6  12       59.19      110.89     26.96 o
  -6  -6  12       76.52       81.98     86.30 o
  -5  -6  12     1104.68     1267.97     84.96 o
  -4  -6  12     1394.16     1533.06    100.68 o
  -3  -6  12     1758.27     1784.02    123.58 o
  -2  -6  12     2566.64     2500.81     87.79 o
  -1  -6  12      311.64      318.09     42.71 o
   0  -6  12      325.69      310.02     22.65 o
   1  -6  12     3862.04     3556.45    414.69 o
   2  -6  12      258.84      294.30     47.63 o
   3  -6  12     4324.30     4188.81    474.85 o
   4  -6  12      165.19      196.53     32.64 o
   5  -6  12     1635.30     1635.80    141.20 o
   6  -6  12      896.74      869.84     25.67 o
   7  -6  12      195.58      210.36     30.26 o
   8  -6  12     1627.17     1619.50     38.70 o
   9  -6  12       58.59      144.10     45.99 o
 -10  -5  12        7.58       16.34     46.44 o
  -9  -5  12     1032.09     1120.11     77.84 o
  -8  -5  12      459.58      446.57     59.93 o
  -7  -5  12       11.64       51.42     40.15 o
  -6  -5  12     3191.40     3305.31     34.68 o
  -5  -5  12      533.01      571.86     43.11 o
  -4  -5  12     1408.95     1458.19     42.37 o
  -3  -5  12      346.11      340.48     22.34 o
  -2  -5  12       87.50      105.72     34.55 o
  -1  -5  12      344.85      400.96     31.65 o
   0  -5  12     3202.61     3136.72    258.89 o
   1  -5  12      822.13      830.06    100.22 o
   2  -5  12     2462.34     2292.23    324.16 o
   3  -5  12      115.28      152.75     31.79 o
   4  -5  12      854.07      782.92     24.18 o
   5  -5  12     1844.09     1894.06    160.04 o
   6  -5  12        3.34      -29.47     31.64 o
   7  -5  12     1936.32     1997.28    120.32 o
   8  -5  12      100.47      115.59     26.08 o
   9  -5  12      445.70      466.62     66.09 o
 -11  -4  12       55.15       24.64     27.36 o
 -10  -4  12      542.21      554.36     40.15 o
  -9  -4  12     1833.39     1663.47     59.61 o
  -8  -4  12       10.47       -4.86     34.91 o
  -7  -4  12     3850.74     4121.76    120.03 o
  -6  -4  12        7.95       28.55     77.11 o
  -5  -4  12     1821.23     2010.66     76.50 o
  -4  -4  12      227.99      225.11     20.59 o
  -3  -4  12      138.01      214.21     32.91 o
  -2  -4  12     5338.20     5363.97    407.59 o
  -1  -4  12      319.65      372.45     60.63 o
   0  -4  12     1380.51     1284.43    132.27 o
   1  -4  12       76.38      112.07     22.06 o
   2  -4  12        5.20       22.91     22.99 o
   3  -4  12       77.24      100.38     26.43 o
   4  -4  12     2390.38     2524.78    207.65 o
   5  -4  12       71.62       93.17     36.32 o
   6  -4  12     1053.01     1165.35     47.35 o
   7  -4  12      124.82      191.18     48.98 o
   8  -4  12      200.08      263.05     25.43 o
   9  -4  12      562.66      515.24     79.99 o
 -11  -3  12       38.26       64.78     53.27 o
 -10  -3  12     2027.60     1868.50     94.17 o
  -9  -3  12        0.51       42.92     36.06 o
  -8  -3  12     3454.40     3678.36     52.91 o
  -7  -3  12      220.46      224.63     25.42 o
  -6  -3  12     1279.56     1246.05     24.30 o
  -5  -3  12     2987.17     2941.58    102.64 o
  -4  -3  12      120.30      162.62     22.10 o
  -3  -3  12     7517.30     6898.36    401.77 o
  -2  -3  12       63.86       50.18     28.67 o
  -1  -3  12     2002.08     1836.30    215.24 o
   0  -3  12      693.54      756.41     80.48 o
   1  -3  12        5.47       40.42     29.81 o
   2  -3  12     1615.71     1560.96    288.15 o
   3  -3  12     1453.68     1651.76    212.72 o
   4  -3  12      366.41      395.96     34.04 o
   5  -3  12      248.30      316.92     31.82 o
   6  -3  12      145.05      178.56     49.38 o
   7  -3  12        0.03       56.13     31.79 o
   8  -3  12      548.07      574.84     42.31 o
   9  -3  12        0.04       70.42     54.13 o
 -11  -2  12     1667.07     1482.34    145.83 o
 -10  -2  12        7.10      -23.95     27.72 o
  -9  -2  12     1853.34     1875.03     68.94 o
  -8  -2  12      738.84      693.78     40.81 o
  -7  -2  12      521.97      442.80     23.60 o
  -6  -2  12     5376.87     5114.23    124.71 o
  -5  -2  12       93.07       95.22     22.77 o
  -4  -2  12     6487.63     5992.06    325.35 o
  -3  -2  12      262.49      330.80     50.00 o
  -2  -2  12     1214.66     1256.19     78.82 o
  -1  -2  12     2191.51     2241.71    496.91 o
   0  -2  12      143.50      190.74     32.18 o
   1  -2  12     2939.72     3350.81    371.76 o
   2  -2  12      188.91      183.75     32.53 o
   3  -2  12      558.96      702.88     28.97 o
   4  -2  12        9.35       41.77     26.27 o
   5  -2  12       79.96      106.89     30.78 o
   6  -2  12      289.55      271.54     32.05 o
   7  -2  12      532.39      541.57     69.64 o
   8  -2  12       21.25       49.20     31.75 o
 -11  -1  12        0.09        6.37     73.85 o
 -10  -1  12      443.04      393.51     27.44 o
  -9  -1  12     1222.40     1110.79     34.52 o
  -8  -1  12       65.03       26.84     47.56 o
  -7  -1  12     4388.89     3925.88    144.77 o
  -6  -1  12        0.65       20.78     25.67 o
  -5  -1  12     3896.81     3454.23    194.69 o
  -4  -1  12     1253.67     1163.60    128.88 o
  -3  -1  12      620.22      562.97     31.99 o
  -2  -1  12     4716.38     5205.72    562.18 o
  -1  -1  12       97.31       76.90     27.12 o
   0  -1  12     3725.17     4300.55    422.69 o
   1  -1  12      602.20      902.92    129.30 o
   2  -1  12      570.75      595.83     24.91 o
   3  -1  12      896.69      976.83    167.54 o
   4  -1  12        6.97       41.72     83.57 o
   5  -1  12      996.26     1104.70     39.94 o
   6  -1  12       67.29       55.58     74.39 o
   7  -1  12       11.05        8.31     30.40 o
   8  -1  12        1.39       -3.81     30.30 o
 -11   0  12        0.13       26.47     48.81 o
 -10   0  12      739.70      653.98     23.64 o
  -9   0  12       86.52       39.31     25.20 o
  -8   0  12     2887.34     2409.31    193.57 o
  -7   0  12       26.92       96.48     40.77 o
  -6   0  12      637.49      698.99     67.17 o
  -5   0  12     2117.07     2063.05    112.64 o
  -4   0  12      117.71      132.22     25.63 o
  -3   0  12     6008.36     6345.31    700.47 o
  -2   0  12       28.28       76.35     33.07 o
  -1   0  12     3393.87     3652.23    337.84 o
   0   0  12     1776.96     2075.88     78.91 o
   1   0  12      471.91      527.12     50.05 o
   2   0  12     3786.15     4402.41     38.47 o
   3   0  12        0.15      -24.82     24.82 o
   4   0  12     1438.66     1544.55     82.58 o
   5   0  12      128.51      194.69     64.85 o
   6   0  12       21.09       10.34     24.32 o
   7   0  12      242.28      204.27     31.85 o
 -11   1  12      438.86      274.68     23.40 o
 -10   1  12      241.98      197.44     37.88 o
  -9   1  12      823.76      754.20     59.87 o
  -8   1  12      107.42      111.60     82.13 o
  -7   1  12        4.83       66.33     22.82 o
  -6   1  12     1716.12     1722.63     53.88 o
  -5   1  12        4.50       36.27     28.28 o
  -4   1  12     4084.90     4572.11    182.77 o
  -3   1  12      515.83      671.92     71.91 o
  -2   1  12     1645.93     1818.98    222.80 o
  -1   1  12     2308.00     2597.64     94.52 o
   0   1  12      223.46      331.49     80.75 o
   1   1  12     4380.42     5331.64    140.32 o
   2   1  12       41.96      -25.57     37.29 o
   3   1  12     1483.23     1494.05     28.99 o
   4   1  12      545.13      647.55     87.99 o
   5   1  12       82.06       24.45     29.12 o
   6   1  12      608.92      565.01     53.22 o
 -11   2  12      151.14      127.94     37.18 o
 -10   2  12       24.22       34.03     29.61 o
  -9   2  12      194.03      215.10     58.00 o
  -8   2  12       97.11      117.03     24.25 o
  -7   2  12     1485.33     1492.51     87.63 o
  -6   2  12      122.20      151.81     24.49 o
  -5   2  12     1297.70     1333.08     46.47 o
  -4   2  12      897.10     1073.83     32.50 o
  -3   2  12      161.04      170.12     61.73 o
  -2   2  12     2397.07     2809.15    124.97 o
  -1   2  12        0.89       59.70     84.50 o
   0   2  12     2806.09     3257.42     33.96 o
   1   2  12      162.83      232.22     30.69 o
   2   2  12      735.75      775.37     31.99 o
   3   2  12     1042.14     1138.89     32.45 o
   4   2  12       22.03       80.47     48.85 o
   5   2  12      935.14      956.84     74.02 o
 -11   3  12      125.65       91.16     33.56 o
 -10   3  12      162.11      121.66     71.56 o
  -9   3  12      542.68      606.16     47.48 o
  -8   3  12      560.55      560.60     26.49 o
  -7   3  12      282.73      262.09     21.78 o
  -6   3  12       70.23      172.66     24.84 o
  -5   3  12      743.17      812.19     23.90 o
  -4   3  12      335.49      398.94    101.78 o
  -3   3  12     1654.75     1889.90    150.93 o
  -2   3  12       18.09       57.84     56.00 o
  -1   3  12     1177.33     1376.43     61.00 o
   0   3  12      369.47      437.20     25.16 o
   1   3  12       87.85      114.73     52.55 o
   2   3  12     1366.79     1331.30     45.40 o
   3   3  12        0.79        9.12     22.43 o
   4   3  12      853.40      913.41    120.80 o
 -10   4  12      901.76      774.72    101.60 o
  -9   4  12       32.03       -6.19     52.83 o
  -8   4  12      274.14      292.87     19.84 o
  -7   4  12      198.58      231.59     48.42 o
  -6   4  12      190.68      238.70     23.77 o
  -5   4  12      671.71      799.45     46.60 o
  -4   4  12     1044.53     1155.75     74.21 o
  -3   4  12      293.79      348.67     28.85 o
  -2   4  12      149.65      252.09     62.23 o
  -1   4  12      583.72      800.83    126.25 o
   0   4  12       30.39      106.84     45.96 o
   1   4  12     1200.32     1316.93     26.57 o
   2   4  12       10.58      -19.71     22.01 o
   3   4  12      521.86      603.85     59.43 o
  -9   5  12      116.41      123.58     20.93 o
  -8   5  12      657.23      630.86     28.23 o
  -7   5  12       61.48      102.76     23.47 o
  -6   5  12      599.88      735.53     29.68 o
  -5   5  12       83.70      210.44     52.09 o
  -4   5  12      250.57      309.02     33.85 o
  -3   5  12       67.72      107.95     32.33 o
  -2   5  12      127.44      284.40     28.80 o
  -1   5  12      224.59      361.01     22.88 o
   0   5  12      625.11      675.58    184.02 o
   1   5  12        8.56      -27.54     27.54 o
   2   5  12      164.74      216.37     26.96 o
  -8   6  12       11.04       68.26     19.40 o
  -7   6  12      548.13      537.22     37.29 o
  -6   6  12       46.65       72.57     28.68 o
  -5   6  12       41.03      101.71     22.26 o
  -4   6  12      509.19      547.07     28.76 o
  -3   6  12       40.04       26.74     51.54 o
  -2   6  12      423.53      410.79     43.23 o
  -1   6  12      111.23      129.55     74.64 o
   0   6  12        2.35       16.85     26.15 o
  -4   7  12       22.23      147.39     35.80 o
   0 -13  13      843.62     1088.36     62.48 o
   1 -13  13       13.94       49.40     68.92 o
   2 -13  13     1631.23     1286.66     32.99 o
   3 -13  13       31.70       36.37     60.80 o
   4 -13  13      443.21      365.91     71.11 o
  -3 -12  13        6.36      -29.14     42.12 o
  -2 -12  13      255.66      247.79     41.09 o
  -1 -12  13      833.91      753.27    141.28 o
   0 -12  13      367.72      358.64    136.27 o
   1 -12  13      778.74      696.91     33.15 o
   2 -12  13       16.21       35.42     36.03 o
   3 -12  13      103.56       90.69     28.78 o
   4 -12  13      855.99      742.89     37.47 o
   5 -12  13        8.73      -26.62     74.53 o
   6 -12  13     1266.48      967.05    120.02 o
  -5 -11  13      221.05      218.40     60.88 o
  -4 -11  13       22.16      -39.04     39.04 o
  -3 -11  13     1318.09     1453.91     60.53 o
  -2 -11  13      368.36      551.76     54.00 o
  -1 -11  13      817.81      870.45     56.80 o
   0 -11  13       28.28       59.39     39.51 o
   1 -11  13       20.17       25.20     28.07 o
   2 -11  13       81.00       83.71     28.10 o
   3 -11  13      637.99      574.41     29.80 o
   4 -11  13       57.15       98.67     37.37 o
   5 -11  13      770.28      627.94    101.84 o
   6 -11  13      111.97      175.43     68.13 o
   7 -11  13       46.07       19.64     26.44 o
  -6 -10  13      880.88      676.89     46.68 o
  -5 -10  13       23.58      -28.37     39.48 o
  -4 -10  13     1749.60     1631.83     61.63 o
  -3 -10  13       21.04       52.85     35.61 o
  -2 -10  13      838.34      892.24     90.39 o
  -1 -10  13      342.06      328.22     49.18 o
   0 -10  13       25.83       78.31     38.84 o
   1 -10  13     1223.85     1092.58     36.89 o
   2 -10  13      370.15      350.26     34.50 o
   3 -10  13      324.09      418.61     52.51 o
   4 -10  13       57.91      134.48     94.57 o
   5 -10  13      175.51      156.10     27.43 o
   6 -10  13        7.35       -3.16     55.81 o
   7 -10  13      353.83      222.98     40.18 o
   8 -10  13        2.73       80.41     48.66 o
  -7  -9  13     1530.57     1840.83     66.48 o
  -6  -9  13        9.43       21.88     54.72 o
  -5  -9  13     2231.71     2592.60     60.73 o
  -4  -9  13      273.65      329.36     35.09 o
  -3  -9  13      746.37      787.18     95.11 o
  -2  -9  13     2124.74     2044.26    160.05 o
  -1  -9  13        4.66       32.70     32.40 o
   0  -9  13     3443.89     3381.20    157.74 o
   1  -9  13        2.14        7.47     33.59 o
   2  -9  13      465.85      470.55     49.78 o
   3  -9  13      248.94      215.29     26.50 o
   4  -9  13      156.46      166.50     25.69 o
   5  -9  13      279.72      235.15     26.93 o
   6  -9  13      487.30      513.69    157.67 o
   7  -9  13      132.58      123.57     37.93 o
   8  -9  13       43.95        4.18     46.96 o
  -8  -8  13     1480.29     1390.62     48.13 o
  -7  -8  13        0.95      -36.16     38.56 o
  -6  -8  13     1914.66     1966.72     46.31 o
  -5  -8  13     1033.45     1156.48     31.80 o
  -4  -8  13      303.83      323.19     42.32 o
  -3  -8  13     4324.59     4694.23    332.43 o
  -2  -8  13        0.06       -5.22     20.70 o
  -1  -8  13     3789.31     3847.82    230.41 o
   0  -8  13      593.33      521.62     27.02 o
   1  -8  13      410.90      404.40     24.02 o
   2  -8  13     1812.47     1721.28    144.97 o
   3  -8  13      129.04      144.82     33.15 o
   4  -8  13     1249.53     1134.43    153.70 o
   5  -8  13       94.51      172.01     44.30 o
   6  -8  13      137.19       62.67     72.20 o
   7  -8  13       31.36      147.03     70.42 o
   8  -8  13       65.56      -46.39     46.39 o
  -8  -7  13       31.75      139.07     37.16 o
  -7  -7  13      540.89      661.95     36.88 o
  -6  -7  13     1237.20     1251.53    127.93 o
  -5  -7  13        0.91       10.81     44.22 o
  -4  -7  13     4607.54     4698.18    235.87 o
  -3  -7  13       36.72       46.62     23.85 o
  -2  -7  13     2513.19     2605.38    170.72 o
  -1  -7  13     1256.77     1180.21    102.79 o
   0  -7  13      528.56      487.35     57.23 o
   1  -7  13     4609.26     4543.78    206.73 o
   2  -7  13       46.51       43.15     25.27 o
   3  -7  13     2389.39     2017.37    323.07 o
   4  -7  13      230.01      270.48     24.20 o
   5  -7  13      228.24      192.56     27.03 o
   6  -7  13      658.82      645.20     30.57 o
   7  -7  13       37.27       37.45     25.12 o
   8  -7  13      329.04      235.45     30.15 o
  -9  -6  13       43.51        3.75     47.19 o
  -8  -6  13        5.54      105.53     27.02 o
  -7  -6  13     1360.92     1339.65    103.21 o
  -6  -6  13      122.60       91.90     44.75 o
  -5  -6  13     2540.22     2665.13    114.04 o
  -4  -6  13      106.03      188.83     28.90 o
  -3  -6  13     1096.05     1025.74     25.24 o
  -2  -6  13     2462.97     2465.15    174.67 o
  -1  -6  13       74.15       88.48     21.86 o
   0  -6  13     4497.30     4080.54    290.06 o
   1  -6  13      188.39      195.71     20.05 o
   2  -6  13     2255.49     1954.42    229.18 o
   3  -6  13      983.94      956.61     97.12 o
   4  -6  13      312.18      360.27     26.59 o
   5  -6  13     2029.07     2024.01    104.31 o
   6  -6  13        2.89       16.11     30.29 o
   7  -6  13      801.40      837.26     32.94 o
   8  -6  13       13.25       -0.95     30.64 o
 -10  -5  13       46.76       11.91     38.09 o
  -9  -5  13      280.93      395.02     36.48 o
  -8  -5  13     1125.34     1165.08     52.40 o
  -7  -5  13      385.51      404.16     27.87 o
  -6  -5  13      999.00      966.65     35.00 o
  -5  -5  13      192.00      250.46     35.83 o
  -4  -5  13       77.43       70.16     25.92 o
  -3  -5  13     3814.61     3856.94    408.12 o
  -2  -5  13       51.71      108.08     30.57 o
  -1  -5  13     4986.12     4724.55    341.59 o
   0  -5  13      968.69      935.37    108.53 o
   1  -5  13     1279.37     1166.17     95.03 o
   2  -5  13     2512.87     2347.08    265.10 o
   3  -5  13      123.54      110.95     31.77 o
   4  -5  13     3376.57     3523.10    278.54 o
   5  -5  13       83.86       96.75     26.06 o
   6  -5  13      955.94      919.74     49.73 o
   7  -5  13      548.62      482.24     39.04 o
   8  -5  13       32.15       45.04     29.68 o
 -10  -4  13      610.80      520.53    129.65 o
  -9  -4  13      448.22      556.91     65.58 o
  -8  -4  13      309.71      381.02     62.68 o
  -7  -4  13       81.76       72.10     26.07 o
  -6  -4  13      217.06      165.64     30.39 o
  -5  -4  13      303.01      261.07     26.37 o
  -4  -4  13     3122.58     3259.09     89.00 o
  -3  -4  13       25.81       90.02     37.69 o
  -2  -4  13     3115.18     3020.12    232.25 o
  -1  -4  13     1782.08     1772.79    148.21 o
   0  -4  13      609.19      601.46     70.90 o
   1  -4  13     3446.82     3549.04    225.36 o
   2  -4  13       13.06       -4.75     22.05 o
   3  -4  13     3136.32     3414.93    243.20 o
   4  -4  13      252.79      305.11     40.30 o
   5  -4  13      717.16      689.12     68.69 o
   6  -4  13     1442.06     1437.86     64.76 o
   7  -4  13       62.29       71.83     23.63 o
   8  -4  13      814.97      841.19     40.74 o
 -10  -3  13       20.48       87.89     43.62 o
  -9  -3  13      233.00      191.25     60.18 o
  -8  -3  13      335.28      405.11     26.96 o
  -7  -3  13      104.85      127.35     50.71 o
  -6  -3  13     1182.25     1189.88     29.06 o
  -5  -3  13      939.12      905.48     42.91 o
  -4  -3  13      256.49      228.62     25.25 o
  -3  -3  13      144.77      136.32     21.48 o
  -2  -3  13     1437.44     1483.01    126.43 o
  -1  -3  13       15.03       17.09     22.68 o
   0  -3  13     2788.93     3008.26    200.68 o
   1  -3  13       69.56       97.27     22.67 o
   2  -3  13     1589.76     1685.26     82.57 o
   3  -3  13      687.38      719.77    122.77 o
   4  -3  13      220.32      248.34     26.79 o
   5  -3  13     1637.05     1723.31    299.64 o
   6  -3  13       62.38       80.87     31.40 o
   7  -3  13      899.32      839.54     36.05 o
   8  -3  13       88.69       87.94     26.05 o
 -10  -2  13       67.43       -6.18     85.29 o
  -9  -2  13     1049.50      821.26     62.64 o
  -8  -2  13       76.45      123.42     25.61 o
  -7  -2  13     2033.83     1983.25     35.56 o
  -6  -2  13        8.25       -1.26     26.98 o
  -5  -2  13       89.45      121.82     21.54 o
  -4  -2  13      529.87      561.46     76.38 o
  -3  -2  13      429.39      409.17     44.00 o
  -2  -2  13      818.74      847.11     37.39 o
  -1  -2  13     1987.56     2281.46    194.70 o
   0  -2  13      105.18      108.13     30.69 o
   1  -2  13      390.07      510.78     53.02 o
   2  -2  13     1078.81     1273.34     78.65 o
   3  -2  13       10.83       40.43     32.34 o
   4  -2  13     1644.25     1849.58    105.29 o
   5  -2  13        9.28       46.95     54.71 o
   6  -2  13      699.86      740.10     74.68 o
   7  -2  13      197.26      292.32     59.89 o
 -11  -1  13        3.01       32.64     72.78 o
 -10  -1  13     1749.06     1296.15     53.27 o
  -9  -1  13       20.54       66.07     25.73 o
  -8  -1  13     1650.33     1442.00     50.59 o
  -7  -1  13      223.11      299.12     74.22 o
  -6  -1  13       23.74       10.46     26.77 o
  -5  -1  13     1894.13     1677.40     86.29 o
  -4  -1  13      325.60      345.90     50.81 o
  -3  -1  13     1796.03     1822.70    145.04 o
  -2  -1  13      357.82      407.42     66.14 o
  -1  -1  13       37.88      110.08     57.77 o
   0  -1  13       57.68      148.14     55.63 o
   1  -1  13      795.59      915.56     33.35 o
   2  -1  13      155.09      199.37     25.68 o
   3  -1  13     1075.30     1251.56     33.60 o
   4  -1  13        1.02       58.26     36.16 o
   5  -1  13      238.84      282.14     25.43 o
   6  -1  13      280.40      316.13     31.50 o
 -11   0  13     1280.46      856.45    153.10 o
 -10   0  13        5.14       -0.48     30.17 o
  -9   0  13      730.54      703.65     32.39 o
  -8   0  13      945.66      766.97     35.37 o
  -7   0  13       41.66       58.30     27.55 o
  -6   0  13     3021.38     2729.61    136.34 o
  -5   0  13       39.09        8.39     20.81 o
  -4   0  13     2014.02     2145.82     63.64 o
  -3   0  13      190.55      288.96     67.46 o
  -2   0  13       64.41      149.21     31.24 o
  -1   0  13     1218.54     1457.10     42.34 o
   0   0  13      279.80      434.31     57.39 o
   1   0  13      658.81      729.70     24.52 o
   2   0  13      235.38      274.17     43.65 o
   3   0  13        1.00       10.49     29.67 o
   4   0  13        7.61       49.26     23.33 o
   5   0  13      290.32      295.88     30.33 o
   6   0  13        9.64       49.17     57.79 o
 -10   1  13      186.79      178.91     88.89 o
  -9   1  13     1405.78     1113.59     85.39 o
  -8   1  13        1.95       46.13     29.36 o
  -7   1  13     3025.36     2726.70    168.65 o
  -6   1  13      120.87      137.54     23.71 o
  -5   1  13     1325.66     1461.60    112.01 o
  -4   1  13     1229.85     1434.44    191.56 o
  -3   1  13       16.38      124.80     24.47 o
  -2   1  13     1906.52     2150.12     80.86 o
  -1   1  13       24.08       74.25     40.36 o
   0   1  13     1021.58     1211.15     31.50 o
   1   1  13        6.03       94.70     62.18 o
   2   1  13       18.13       29.92     23.34 o
   3   1  13      350.10      408.07     22.04 o
   4   1  13      174.58      179.63     24.82 o
   5   1  13      117.31      131.36     23.66 o
 -10   2  13     1176.70      956.04     40.62 o
  -9   2  13        0.06       31.97     73.20 o
  -8   2  13     1768.81     1675.34    225.31 o
  -7   2  13      375.09      394.91     29.69 o
  -6   2  13      495.51      511.81     78.29 o
  -5   2  13     1976.83     2114.23     33.26 o
  -4   2  13        3.83       34.67     66.49 o
  -3   2  13     2483.53     2810.95     53.39 o
  -2   2  13       31.11       65.82     29.70 o
  -1   2  13      681.65      836.13     26.66 o
   0   2  13      692.23      802.40     30.98 o
   1   2  13        0.17      -20.73     20.73 o
   2   2  13      782.53      889.05     92.19 o
   3   2  13       34.33       -0.21     23.05 o
   4   2  13      184.94      152.89     28.72 o
 -10   3  13        1.74      -13.82     28.55 o
  -9   3  13      558.01      523.37     67.34 o
  -8   3  13      328.16      289.46     23.58 o
  -7   3  13       52.62       93.25     34.15 o
  -6   3  13     1890.82     2012.85     61.34 o
  -5   3  13        0.92      -11.75     47.81 o
  -4   3  13     2102.69     2441.35     78.05 o
  -3   3  13      195.75      231.89     85.71 o
  -2   3  13      520.42      644.48     24.90 o
  -1   3  13     1431.25     1618.95     32.92 o
   0   3  13        0.19       33.06     24.76 o
   1   3  13     1207.70     1403.58    156.92 o
   2   3  13        4.17       66.07    112.24 o
   3   3  13      173.52      190.31     28.10 o
  -9   4  13      400.58      362.39     24.61 o
  -8   4  13       24.67       42.07     24.21 o
  -7   4  13     1014.85      965.33     36.74 o
  -6   4  13       17.85       -3.31     22.67 o
  -5   4  13      720.01      820.72     63.40 o
  -4   4  13      620.18      779.83    103.48 o
  -3   4  13      162.96      178.00     37.58 o
  -2   4  13     1219.71     1369.83     53.19 o
  -1   4  13        4.27       61.05     27.30 o
   0   4  13      829.11      947.93    132.46 o
   1   4  13      131.01      155.00     21.96 o
  -7   5  13        9.55      -19.15     19.15 o
  -6   5  13       98.30      135.29     19.94 o
  -5   5  13      498.76      593.59     90.89 o
  -4   5  13        3.07      -30.85     30.85 o
  -3   5  13     1174.54     1366.51     26.59 o
  -2   5  13       11.92       64.88     22.01 o
  -1   5  13      245.17      344.29     22.53 o
  -1 -12  14      105.63      115.58     32.37 o
   0 -12  14      452.45      404.69     80.11 o
   1 -12  14     1403.59     1177.68     68.04 o
   2 -12  14       23.37       64.70     36.76 o
   3 -12  14     1737.29     1375.77     41.51 o
   4 -12  14       50.22       35.90    101.68 o
  -3 -11  14      550.38      458.92     43.07 o
  -2 -11  14      272.46      281.18     32.35 o
  -1 -11  14       61.56      138.54    105.33 o
   0 -11  14     1791.24     1617.93    236.01 o
   1 -11  14        3.42       14.18     85.12 o
   2 -11  14     1480.60     1352.75     38.66 o
   3 -11  14      189.97      319.70    102.91 o
   4 -11  14      513.76      397.30     66.44 o
   5 -11  14      987.87      674.34     42.51 o
   6 -11  14       45.30      111.81     51.88 o
  -5 -10  14      161.09      133.97     41.32 o
  -4 -10  14       41.06       89.06     55.36 o
  -3 -10  14      378.33      418.58     80.50 o
  -2 -10  14      157.50      268.45     71.21 o
  -1 -10  14     1675.66     1662.29    199.84 o
   0 -10  14        3.93       57.95     27.79 o
   1 -10  14      845.77      745.50     70.13 o
   2 -10  14      451.97      482.30     45.72 o
   3 -10  14      135.88       94.22     40.58 o
   4 -10  14     1675.97     1273.22     36.89 o
   5 -10  14       22.97       29.65     37.94 o
   6 -10  14     1270.51      969.14    120.81 o
  -6  -9  14       59.88      -17.24     56.65 o
  -5  -9  14      126.75      175.22     54.46 o
  -4  -9  14      350.43      418.99     51.66 o
  -3  -9  14      836.70      805.70    116.62 o
  -2  -9  14      843.69      857.56     70.76 o
  -1  -9  14       71.56      200.95     62.78 o
   0  -9  14      157.16      141.85     25.96 o
   1  -9  14      604.18      599.72     33.10 o
   2  -9  14       62.81       74.81     28.58 o
   3  -9  14     1397.44     1322.12    120.04 o
   4  -9  14       14.41       42.71     34.47 o
   5  -9  14      833.52      650.97     56.87 o
   6  -9  14      350.39      234.93     27.54 o
   7  -9  14      280.00      206.01     30.00 o
  -7  -8  14       16.36      -37.70     37.70 o
  -6  -8  14     1107.86     1180.59     42.12 o
  -5  -8  14      183.46      308.52     38.58 o
  -4  -8  14     1561.45     1509.62     98.35 o
  -3  -8  14       29.04       15.30     23.95 o
  -2  -8  14       99.00       68.45     30.44 o
  -1  -8  14      274.47      298.39     27.02 o
   0  -8  14      759.19      721.35     24.22 o
   1  -8  14      587.10      506.53     57.64 o
   2  -8  14      862.76      784.30     27.73 o
   3  -8  14        0.53       40.83     22.64 o
   4  -8  14      208.77      238.63     22.99 o
   5  -8  14      712.77      678.37     78.16 o
   6  -8  14       18.47       67.32     30.67 o
   7  -8  14     1068.17      878.68     46.25 o
  -8  -7  14        9.12      -55.41     55.41 o
  -7  -7  14     2178.96     2023.34     89.32 o
  -6  -7  14       39.91       82.72    180.17 o
  -5  -7  14     1541.26     1514.22    100.74 o
  -4  -7  14      333.87      345.14     65.76 o
  -3  -7  14       15.90       76.71     50.48 o
  -2  -7  14     1533.84     1520.65    133.86 o
  -1  -7  14      628.92      592.68     46.82 o
   0  -7  14     1300.99     1077.24     90.45 o
   1  -7  14      350.16      327.74     28.62 o
   2  -7  14       10.04       26.70     29.88 o
   3  -7  14       16.58       78.57     25.40 o
   4  -7  14      792.85      742.65     69.67 o
   5  -7  14       70.91      103.51     40.03 o
   6  -7  14      709.65      730.43     35.97 o
   7  -7  14       45.19       96.30     45.59 o
  -8  -6  14     1821.03     1755.56     66.20 o
  -7  -6  14       17.24       11.95     63.22 o
  -6  -6  14      881.00      951.68     99.13 o
  -5  -6  14     1099.55     1092.73     47.77 o
  -4  -6  14        0.69       11.84     20.77 o
  -3  -6  14     2760.72     2630.91    132.69 o
  -2  -6  14       80.72       49.20     45.35 o
  -1  -6  14     1764.21     1713.43    135.65 o
   0  -6  14       28.85       49.24     19.50 o
   1  -6  14       67.62       70.39     22.05 o
   2  -6  14      576.93      590.50     52.69 o
   3  -6  14      377.88      420.04     27.08 o
   4  -6  14      440.38      431.89     26.65 o
   5  -6  14      289.35      271.57     29.14 o
   6  -6  14        8.84       83.94     31.62 o
   7  -6  14        3.22       19.28     31.70 o
  -9  -5  14      912.83      752.07     32.63 o
  -8  -5  14      207.02      196.97     29.34 o
  -7  -5  14      212.54      190.02     44.10 o
  -6  -5  14     1894.17     1885.84     65.56 o
  -5  -5  14        0.17        7.14     20.25 o
  -4  -5  14     3858.03     3440.28    227.46 o
  -3  -5  14       47.69       29.72     47.64 o
  -2  -5  14      671.71      591.20     28.84 o
  -1  -5  14     1493.78     1474.35     73.53 o
   0  -5  14      109.39      124.25     31.09 o
   1  -5  14     1601.95     1569.25    122.96 o
   2  -5  14       21.09       78.07     27.11 o
   3  -5  14      816.40      862.20     65.52 o
   4  -5  14       17.33       50.99     28.17 o
   5  -5  14        6.92        8.12     20.90 o
   6  -5  14       81.94      103.77     30.75 o
   7  -5  14      104.11       81.85     23.28 o
  -9  -4  14      394.96      405.92     29.52 o
  -8  -4  14       38.86      140.28     32.81 o
  -7  -4  14     2644.21     2339.81     64.02 o
  -6  -4  14        6.11       24.55     22.47 o
  -5  -4  14     2817.73     2606.65     43.02 o
  -4  -4  14      701.28      724.24     99.26 o
  -3  -4  14      302.84      345.12     39.22 o
  -2  -4  14     2609.49     2635.56    163.14 o
  -1  -4  14        5.89       33.45     22.03 o
   0  -4  14     3786.21     3582.74    380.80 o
   1  -4  14      345.15      365.47     52.19 o
   2  -4  14      824.01      873.91     24.22 o
   3  -4  14     1106.55     1119.44    105.06 o
   4  -4  14        0.02       22.90     25.18 o
   5  -4  14      703.30      780.21     36.61 o
   6  -4  14       18.15       43.08     25.51 o
   7  -4  14       59.27       68.37     22.28 o
  -9  -3  14       69.84       15.83     69.37 o
  -8  -3  14     1875.89     1894.47    111.83 o
  -7  -3  14        1.63       45.11     29.98 o
  -6  -3  14      859.23      894.57     34.70 o
  -5  -3  14     1463.80     1318.67     48.14 o
  -4  -3  14       97.65       77.02     22.70 o
  -3  -3  14     2974.89     3018.20    241.27 o
  -2  -3  14        2.74       26.58     25.01 o
  -1  -3  14     3446.58     3398.05    377.55 o
   0  -3  14     1240.42     1242.52    117.53 o
   1  -3  14      540.49      620.22    102.78 o
   2  -3  14     2621.91     2981.29    118.85 o
   3  -3  14       13.85       36.22     42.34 o
   4  -3  14     1288.32     1332.36     42.14 o
   5  -3  14       25.48       31.82     22.14 o
   6  -3  14      149.69      128.78     22.05 o
 -10  -2  14      347.10      209.75     35.65 o
  -9  -2  14      666.95      654.27    102.20 o
  -8  -2  14       15.14      -11.28     85.68 o
  -7  -2  14       27.90       54.30     32.51 o
  -6  -2  14     1104.01      940.88     48.99 o
  -5  -2  14        8.50       23.02     18.25 o
  -4  -2  14     2984.47     2620.70    298.83 o
  -3  -2  14       10.78        5.64     29.02 o
  -2  -2  14     1470.93     1498.71    115.96 o
  -1  -2  14     1451.04     1609.00     81.98 o
   0  -2  14       91.45      150.62     30.60 o
   1  -2  14     2884.62     3240.56    151.62 o
   2  -2  14        9.54      195.58    159.53 o
   3  -2  14     1072.30     1185.57     39.25 o
   4  -2  14      246.95      351.98     38.30 o
   5  -2  14      152.78      167.62     25.33 o
   6  -2  14      529.95      593.41     43.27 o
 -10  -1  14       24.46      -19.36     22.59 o
  -9  -1  14       13.45       21.03     50.47 o
  -8  -1  14      149.61      135.55     24.63 o
  -7  -1  14      958.41      783.62     46.40 o
  -6  -1  14      160.41      188.18     39.78 o
  -5  -1  14     1240.26     1091.49    120.41 o
  -4  -1  14      134.13      141.66     19.70 o
  -3  -1  14      284.10      322.43     21.82 o
  -2  -1  14     1501.46     1639.32    199.82 o
  -1  -1  14        0.16       35.89     40.91 o
   0  -1  14     2276.38     2588.12     32.68 o
   1  -1  14       22.94       70.87     24.24 o
   2  -1  14      703.11      916.80     31.02 o
   3  -1  14      817.63      929.02     69.88 o
   4  -1  14       56.91       53.05     27.23 o
   5  -1  14      949.80      994.94     39.78 o
 -10   0  14       24.11       91.21     42.17 o
  -9   0  14      514.49      449.65     52.44 o
  -8   0  14      345.38      244.20     30.00 o
  -7   0  14      424.21      454.49     54.17 o
  -6   0  14      192.35      201.92     20.81 o
  -5   0  14      121.22      153.36     21.50 o
  -4   0  14      166.91      249.13     49.18 o
  -3   0  14     1060.17     1113.21     57.32 o
  -2   0  14       75.25      100.96     24.51 o
  -1   0  14     1102.96     1213.42     48.74 o
   0   0  14       86.42       88.76     24.29 o
   1   0  14      210.10      258.89     24.14 o
   2   0  14     1049.56     1250.33     60.93 o
   3   0  14        9.54       45.16     28.21 o
   4   0  14     1072.79     1060.08     64.70 o
  -9   1  14       18.57       62.26    127.60 o
  -8   1  14      383.62      297.71     24.98 o
  -7   1  14       62.02        2.30     55.85 o
  -6   1  14       32.89      102.88     25.40 o
  -5   1  14      780.16      847.25     59.98 o
  -4   1  14      287.43      317.39     25.19 o
  -3   1  14      299.86      331.77     69.58 o
  -2   1  14      209.66      259.40     24.33 o
  -1   1  14      245.43      297.42     41.53 o
   0   1  14        4.51       47.57     28.26 o
   1   1  14      797.18      922.86     26.67 o
   2   1  14        0.20       46.07     27.74 o
   3   1  14      613.36      592.80     25.64 o
  -9   2  14       99.25       89.61     23.67 o
  -8   2  14      588.47      630.31     76.38 o
  -7   2  14       12.11       14.27     20.87 o
  -6   2  14      667.04      729.32     72.32 o
  -5   2  14       42.48        9.57     22.39 o
  -4   2  14      226.74      374.43     29.53 o
  -3   2  14       39.06       85.11     19.56 o
  -2   2  14      278.80      303.84     21.09 o
  -1   2  14      175.44      218.83     23.35 o
   0   2  14      492.53      545.05     28.85 o
   1   2  14       27.07       39.06     22.84 o
   2   2  14      131.13      106.67     22.98 o
  -8   3  14        3.61       12.94     22.14 o
  -7   3  14      603.30      599.83     76.84 o
  -6   3  14       18.16       60.08     21.98 o
  -5   3  14       99.90       45.26     26.88 o
  -4   3  14      531.09      629.36     39.87 o
  -3   3  14      170.80      186.55     22.62 o
  -2   3  14      600.86      609.33     25.04 o
  -1   3  14       86.54      171.54    153.49 o
   0   3  14       30.96       81.38     68.44 o
   1   3  14        7.85       52.30     30.00 o
  -6   4  14       34.58       30.74     82.88 o
  -5   4  14      902.82     1020.39    108.53 o
  -4   4  14        5.43        8.26     22.32 o
  -3   4  14      710.91      738.73    116.64 o
  -2   4  14        1.56       11.47     22.20 o
  -2 -11  15       13.89       -1.57     87.33 o
  -1 -11  15     1618.25     1319.58    321.07 o
   0 -11  15       24.60      107.75     36.18 o
   1 -11  15      447.26      409.69     53.18 o
   2 -11  15      651.98      516.43    104.91 o
   3 -11  15        1.97      -14.89     42.46 o
  -3 -10  15        0.29       47.42     65.34 o
  -2 -10  15     1180.17      992.00    167.10 o
  -1 -10  15      277.22      307.02     35.43 o
   0 -10  15      264.91      263.86     34.39 o
   1 -10  15     1587.46     1219.18     32.36 o
   2 -10  15        8.21        7.07     45.56 o
   3 -10  15     1202.81      776.74    156.83 o
   4 -10  15       82.39      144.80     87.74 o
   5 -10  15      172.32      122.34     36.10 o
  -5  -9  15     1069.73     1165.22     57.25 o
  -4  -9  15       20.53       48.76     35.95 o
  -3  -9  15      633.72      595.00     40.66 o
  -2  -9  15      874.79      837.03    110.07 o
  -1  -9  15       80.35       90.32     21.85 o
   0  -9  15     2312.19     2066.76    221.44 o
   1  -9  15       71.96      105.09     64.40 o
   2  -9  15     1639.77     1410.81    136.27 o
   3  -9  15      424.26      388.19     79.58 o
   4  -9  15      190.57      190.85     26.61 o
   5  -9  15      946.55      734.88     28.73 o
  -6  -8  15      344.73      417.59    142.12 o
  -5  -8  15       43.70       60.34     29.50 o
  -4  -8  15      124.20      152.46     38.55 o
  -3  -8  15     1418.92     1371.15    100.40 o
  -2  -8  15        1.31      -26.80     26.80 o
  -1  -8  15     1761.65     1719.41    157.75 o
   0  -8  15      228.94      268.82     52.35 o
   1  -8  15      989.55      878.59     38.18 o
   2  -8  15     1111.74      888.03    102.05 o
   3  -8  15       87.67       80.87     25.65 o
   4  -8  15     1573.77     1414.13    104.22 o
   5  -8  15       21.81       45.50     25.88 o
   6  -8  15      546.60      393.18     30.48 o
  -7  -7  15        7.50      102.39     88.68 o
  -6  -7  15       60.49       98.47     28.75 o
  -5  -7  15      107.89      135.59     25.64 o
  -4  -7  15     1122.38     1219.34     75.01 o
  -3  -7  15      151.83      228.12     43.07 o
  -2  -7  15      697.92      751.05     64.74 o
  -1  -7  15      357.60      355.24     58.63 o
   0  -7  15      157.63      174.79     37.63 o
   1  -7  15     1509.43     1395.31    156.70 o
   2  -7  15       24.10       12.53     21.40 o
   3  -7  15     1789.95     1544.37     76.28 o
   4  -7  15      137.38      168.16     45.60 o
   5  -7  15      504.37      491.10     39.81 o
   6  -7  15      589.98      507.88     24.62 o
  -7  -6  15       66.28      114.45     61.21 o
  -6  -6  15      852.38      779.94     90.42 o
  -5  -6  15      528.62      490.80     32.76 o
  -4  -6  15      229.55      286.99     47.38 o
  -3  -6  15       57.50       83.34     25.72 o
  -2  -6  15      241.41      338.64     26.21 o
  -1  -6  15       48.61      132.31     25.26 o
   0  -6  15     1710.62     1440.76    150.96 o
   1  -6  15        9.12       45.23     25.16 o
   2  -6  15      803.23      739.68     80.43 o
   3  -6  15      375.99      363.67     31.12 o
   4  -6  15      178.41      183.25     56.11 o
   5  -6  15      913.26      835.99     41.90 o
   6  -6  15       45.16       37.12     32.12 o
  -8  -5  15       44.64       78.91     24.82 o
  -7  -5  15     1153.54     1165.24     86.67 o
  -6  -5  15       71.87       82.70     24.60 o
  -5  -5  15      245.84      243.09     23.75 o
  -4  -5  15      139.90      181.05     24.19 o
  -3  -5  15       81.28      123.56     30.60 o
  -2  -5  15      628.26      601.61     35.02 o
  -1  -5  15     1136.75     1128.83     67.81 o
   0  -5  15      129.78      115.65     46.36 o
   1  -5  15      226.73      249.84     25.10 o
   2  -5  15      449.72      461.21     69.60 o
   3  -5  15        3.28      111.51     23.32 o
   4  -5  15      980.94      967.43     58.04 o
   5  -5  15        0.36       23.94     30.16 o
   6  -5  15      441.70      427.25     27.94 o
  -8  -4  15      991.21      852.21     71.64 o
  -7  -4  15       79.16      123.62     39.79 o
  -6  -4  15      150.83      143.96     31.17 o
  -5  -4  15      843.11      787.71     38.74 o
  -4  -4  15       22.92       71.50     20.75 o
  -3  -4  15     1537.29     1348.88    163.84 o
  -2  -4  15      122.89      104.52     19.17 o
  -1  -4  15       60.79       67.43     24.65 o
   0  -4  15        6.11       41.03     19.00 o
   1  -4  15      394.07      392.15     56.48 o
   2  -4  15      167.63      211.85     25.08 o
   3  -4  15      614.94      608.03     23.10 o
   4  -4  15        4.33       74.51     40.38 o
   5  -4  15      120.50      103.63     19.48 o
  -8  -3  15      403.65      372.35    156.92 o
  -7  -3  15       38.63       33.46     31.03 o
  -6  -3  15     1800.11     1558.54     68.74 o
  -5  -3  15       11.87       54.62     23.42 o
  -4  -3  15     1494.85     1410.71    133.11 o
  -3  -3  15      156.96      205.12     58.18 o
  -2  -3  15      154.03      201.67     22.38 o
  -1  -3  15      597.98      700.64    106.70 o
   0  -3  15      242.25      248.48     19.60 o
   1  -3  15      680.53      751.02     23.28 o
   2  -3  15       81.29      128.62     24.01 o
   3  -3  15       23.29       73.66     20.74 o
   4  -3  15        9.92       13.26     23.57 o
   5  -3  15      126.32      126.64     24.48 o
  -8  -2  15        0.22       29.83     20.76 o
  -7  -2  15     1609.81     1314.98     72.44 o
  -6  -2  15       35.35       52.24     21.35 o
  -5  -2  15     1112.23      911.70    106.51 o
  -4  -2  15      962.54     1011.45     93.56 o
  -3  -2  15       67.99       78.04     23.78 o
  -2  -2  15     1917.04     1897.63     99.53 o
  -1  -2  15        5.30       50.71     41.87 o
   0  -2  15     1115.66     1188.16     77.58 o
   1  -2  15       31.42       66.27     29.70 o
   2  -2  15       55.17       81.22     29.52 o
   3  -2  15      185.13      220.04     54.37 o
   4  -2  15       93.37       51.93     29.22 o
  -8  -1  15     1125.95      847.64     46.99 o
  -7  -1  15       69.68       59.57     23.22 o
  -6  -1  15      582.36      513.60     20.69 o
  -5  -1  15     1400.83     1301.50     75.88 o
  -4  -1  15        2.30       73.12     23.45 o
  -3  -1  15     2255.80     2307.62    133.81 o
  -2  -1  15       19.90      124.07     30.31 o
  -1  -1  15      828.17      829.01     30.96 o
   0  -1  15      414.14      477.60     22.19 o
   1  -1  15       37.70       61.29     45.90 o
   2  -1  15      483.32      569.77     25.97 o
   3  -1  15       22.27       48.44     23.08 o
  -8   0  15      157.62      114.00     36.08 o
  -7   0  15       48.08       65.43     19.13 o
  -6   0  15     1293.04     1320.35    112.70 o
  -5   0  15        5.82      -28.38     28.38 o
  -4   0  15     1673.80     1621.77     81.06 o
  -3   0  15       96.69      271.19    125.59 o
  -2   0  15      394.15      491.13     30.22 o
  -1   0  15      971.74     1068.15     91.61 o
   0   0  15       21.55       80.64     49.06 o
   1   0  15     1002.92     1034.42     27.45 o
   2   0  15       10.02       61.86     35.31 o
  -7   1  15      700.80      658.07     72.49 o
  -6   1  15        0.26       -4.78     25.54 o
  -5   1  15      807.55      736.25     40.04 o
  -4   1  15      272.51      311.63     46.89 o
  -3   1  15      108.33      147.15     62.16 o
  -2   1  15     1062.53     1226.39     81.11 o
  -1   1  15        5.25       37.67     56.14 o
   0   1  15      915.36     1036.80     35.55 o
   1   1  15      120.42      114.27     27.74 o
  -6   2  15      135.25      114.65     41.20 o
  -5   2  15      396.43      416.89     21.81 o
  -4   2  15        2.02        3.56     27.35 o
  -3   2  15      808.69      842.25     22.36 o
  -2   2  15        1.93       15.97     19.74 o
  -1   2  15      474.07      517.11     72.19 o
  -1 -10  16       69.51       16.80     49.47 o
   0 -10  16      463.52      328.03     35.92 o
   1 -10  16       87.12       70.18     34.25 o
   2 -10  16       29.45       42.90     48.25 o
  -3  -9  16      910.25      781.97     79.43 o
  -2  -9  16        4.38       90.56     28.89 o
  -1  -9  16      813.87      676.01     59.40 o
   0  -9  16       35.15      143.86     26.96 o
   1  -9  16       50.73       47.40     22.53 o
   2  -9  16      342.27      239.73     33.12 o
   3  -9  16       45.58       89.96     26.68 o
  -4  -8  16     1447.26     1286.86     91.87 o
  -3  -8  16       17.79       14.45     40.38 o
  -2  -8  16      790.04      780.74    128.81 o
  -1  -8  16      726.85      618.37     81.27 o
   0  -8  16       42.30       71.36     22.06 o
   1  -8  16     1075.90      864.10     78.04 o
   2  -8  16        0.65        2.28     25.66 o
   3  -8  16      517.86      406.37     28.36 o
   4  -8  16       53.82       68.14     22.43 o
  -5  -7  16     1523.16     1408.03     92.32 o
  -4  -7  16      143.14      172.23     27.37 o
  -3  -7  16      440.05      399.32     24.37 o
  -2  -7  16     1625.48     1464.73    162.01 o
  -1  -7  16       17.36       21.84     25.56 o
   0  -7  16     1894.30     1716.11    182.27 o
   1  -7  16        9.02       -3.68     22.51 o
   2  -7  16      591.04      517.28    111.30 o
   3  -7  16      373.79      309.73     26.22 o
   4  -7  16        8.14       20.75     25.58 o
  -6  -6  16      611.33      429.37     85.35 o
  -5  -6  16      356.58      278.65     32.83 o
  -4  -6  16      111.77      138.27     32.10 o
  -3  -6  16     1623.61     1312.16     58.39 o
  -2  -6  16        3.03       62.44     25.78 o
  -1  -6  16     1668.84     1373.20     58.96 o
   0  -6  16      137.64      124.81     27.75 o
   1  -6  16      546.98      543.47     43.61 o
   2  -6  16      802.52      826.50     40.23 o
   3  -6  16       36.34       66.75     21.69 o
   4  -6  16      803.46      706.14     34.46 o
  -6  -5  16      497.02      493.57     50.12 o
  -5  -5  16       22.01      117.78     53.17 o
  -4  -5  16     1133.63      993.85    107.13 o
  -3  -5  16        2.21       32.68     21.39 o
  -2  -5  16      969.93      811.57    117.70 o
  -1  -5  16      382.59      332.06     29.56 o
   0  -5  16       64.72       77.22     25.01 o
   1  -5  16     1428.43     1383.14    103.49 o
   2  -5  16       90.43      105.89     19.74 o
   3  -5  16      740.73      625.08     47.11 o
   4  -5  16      167.86      177.41     30.81 o
  -6  -4  16      169.41      201.45     32.04 o
  -5  -4  16      708.82      593.31     50.23 o
  -4  -4  16        0.58      -14.68     24.48 o
  -3  -4  16      252.92      163.95     44.95 o
  -2  -4  16      584.20      556.21     25.53 o
  -1  -4  16       25.18       48.95     24.67 o
   0  -4  16     1226.76     1233.88     37.98 o
   1  -4  16       42.18       58.82     49.00 o
   2  -4  16      661.49      637.63     61.09 o
   3  -4  16      490.06      517.00     53.43 o
  -7  -3  16      291.83      192.00     25.35 o
  -6  -3  16      181.23      106.85     22.09 o
  -5  -3  16        1.14       45.17     18.61 o
  -4  -3  16       13.61       46.02     19.61 o
  -3  -3  16      695.38      677.70     64.04 o
  -2  -3  16       90.22      108.90     18.22 o
  -1  -3  16      496.48      521.45     46.82 o
   0  -3  16       31.89       64.42     36.91 o
   1  -3  16      288.17      245.57     27.14 o
   2  -3  16      725.70      591.38     38.83 o
   3  -3  16       34.48       48.73     25.34 o
  -7  -2  16       15.25       54.55     23.25 o
  -6  -2  16        4.73       42.19     36.61 o
  -5  -2  16      379.33      362.37     22.14 o
  -4  -2  16      246.40      210.53     24.36 o
  -3  -2  16      207.72      169.87     35.60 o
  -2  -2  16      135.34      134.73     48.97 o
  -1  -2  16       32.22       39.01     28.23 o
   0  -2  16        0.03       37.03     19.79 o
   1  -2  16      555.38      599.31     38.29 o
   2  -2  16        7.32      -34.88     34.88 o
  -6  -1  16      770.52      654.92     48.30 o
  -5  -1  16       49.31      121.26     32.45 o
  -4  -1  16      246.41      264.48     27.14 o
  -3  -1  16       22.75       52.14     22.82 o
  -2  -1  16       53.59       50.60     20.08 o
  -1  -1  16      155.15      223.62     20.53 o
   0  -1  16      290.33      356.93     28.76 o
   1  -1  16       59.22       74.20     45.24 o
  -5   0  16      189.12      196.61     23.47 o
  -4   0  16      307.13      327.69     23.40 o
  -3   0  16       21.85        9.09     36.77 o
  -2   0  16      576.18      601.50     37.89 o
  -1   0  16       69.86       90.51     53.83 o
   0   0  16       85.60      164.70     39.05 o
  -2  -7  17       50.01      110.10     34.23 o
  -1  -7  17      179.65      199.79     34.07 o
   0  -7  17       61.21      123.69     25.53 o
   1  -7  17       89.24       77.25     43.02 o
  -3  -6  17       38.58       92.18     20.14 o
  -2  -6  17      202.23      180.32     25.47 o
  -1  -6  17      426.17      452.79     86.21 o
   0  -6  17       31.53       93.53     44.36 o
   1  -6  17      550.04      490.10     36.12 o
  -4  -5  17      239.41      168.20     39.29 o
  -3  -5  17       84.01      135.44     35.66 o
  -2  -5  17      935.46      762.57     72.68 o
  -1  -5  17        2.01       40.10     24.32 o
   0  -5  17      660.02      566.34     76.49 o
   1  -5  17        0.92       15.24     27.91 o
  -4  -4  17       13.69       36.68     23.07 o
  -3  -4  17     1146.03     1010.77     99.63 o
  -2  -4  17       32.56       54.73     18.42 o
  -1  -4  17      669.58      561.13     31.23 o
   0  -4  17      235.57      204.82     24.41 o
  -3  -3  17      112.86       99.29     23.38 o
  -2  -3  17      356.24      315.39     43.53 o
  -1  -3  17      716.90      707.74     49.26 o
   0  -3  17       35.83       59.38     40.77 o
 
 
